# Supplementary material for: Assessment of contemporary genetic diversity and inter-taxa/inter-region exchange of avian paramyxovirus serotype 1 in wild birds sampled in North America
Source: Virol J. 2017 Mar 3;14:43. doi: 10.1186/s12985-017-0714-8 (PMC5335501; doi:10.1186/s12985-017-0714-8)
Supplement: Additional file 1: Table S1. — APMV-1 complete fusion protein gene sequences used for constructing maximum likelihood phylogenetic tree for assessment of genetic diversity. Sequences generated as part of this study are indicated in bold font. (XLSX 89 kb) [file 12985_2017_714_MOESM1_ESM.xlsx]

## Sheet: CLASS I CLEANED
Supplemental Table S1. APMV-1 complete fusion protein gene sequences used for constructing maximum likelihood phylogenetic tree for assessment of genetic diversity. Sequences generated as part of this study are indicated in bold font.
Class	Genotype	GenBank accession #	Host	Country	Isolate	Year
I	1a	FJ487637	duck	China	NDV08-004	2008
I	1a	GQ245777	chicken	China	XZ-35-07-Ch	2007
I	1a	FJ597582	duck	China	D/JS/1/07	2007
I	1a	FJ597583	duck	China	D/JS/2/07	2007
I	1a	FJ597584	duck	China	D/JS/16/05	2005
I	1a	FJ597588	duck	China	D/JS/17/05	2006
I	1a	FJ597589	duck	China	D/JS/18/05	2005
I	1a	FJ597600	duck	China	D/ZJ/30/05	2005
I	1a	FJ597601	duck	China	D/ZJ/31/05	2005
I	1a	HQ398778	chicken	China	NDV08-038	2008
I	1a	HQ398794	chicken	China	NDV09-020	2009
I	1a	HQ398799	chicken	China	NDV09-031	2009
I	1a	HQ398801	duck	China	NDV09-042	2009
I	1a	HQ398802	chicken	China	NDV09-043	2009
I	1a	HQ398803	chicken	China	NDV09-044	2009
I	1a	HQ398804	chicken	China	NDV09-046	2009
I	1a	HQ398805	chicken	China	NDV09-047	2009
I	1a	HQ398807.1	duck	China	NDV09-049	2009
I	1a	HQ398809	duck	China	NDV09-052	2009
I	1a	HQ398810	duck	China	NDV09-053	2009
I	1a	HQ398813	duck	China	NDV09-056	2009
I	1a	HQ398814	duck	China	NDV09-057	2009
I	1a	HQ997380	duck	China	NDV10-011	2010
I	1a	HQ997387	chicken	China	NDV10-064	2010
I	1a	HQ997388	chicken	China	NDV10-067	2010
I	1a	HQ997397	chicken	China	NDV10-089	2010
I	1a	JN688862.1	chicken	China	Ch-JS-09-03	2009
I	1a	JN688864.1	duck	China	D-AH-10-02	2010
I	1a	JN688865.1	goose	China	G-JS-09-08	2009
I	1b	HQ398788	duck	China	NDV09-014	2009
I	1b	HQ398795	chicken	China	NDV09-022	2009
I	1b	HQ997378	duck	China	NDV10-005	2010
I	1b	HQ997379	duck	China	NDV10-006	2010
I	1b	HQ997382	chicken	China	NDV10-059	2010
I	1b	HQ997383	duck	China	NDV10-060	2010
I	1b	HQ997384	duck	China	NDV10-061	2010
I	1b	HQ997386	chicken	China	NDV10-063	2010
I	1b	HQ997389	chicken	China	NDV10-069	2010
I	1b	HQ997390	chicken	China	NDV10-072	2010
I	1b	HQ997391	chicken	China	NDV10-079	2010
I	1b	HQ997392	chicken	China	NDV10-083	2010
I	1b	HQ997393	chicken	China	NDV10-084	2010
I	1b	HQ997394	chicken	China	NDV10-085	2010
I	1b	HQ997398	chicken	China	NDV10-090	2010
I	1b	AB858995.1	duck	China	J17-13	2013
I	1b	AB858996.1	duck	China	J72-13	2013
I	1b	AB858997.1	duck	China	J55-13	2013
I	1b	AB858998.1	duck	China	J77-13	2013
I	1b	AB858999.1	duck	China	J80-13	2013
I	1b	AB859000.1	chicken	China	J36-13	2013
I	1b	AB859001.1	duck	China	J70-13	2013
I	1b	AB859002.1	chicken	China	J2-13	2013
I	1b	KJ499462.1	black swan	China	LHLJ/120608	2012
I	1b	KJ607171.1	peacock	China	LHLJ/131047	2013
I	1b	KM669995.1	egret	China	SD21/13	2013
I	1b	KM669996.1	heron	China	SD22/13	2013
I	1b	KM885150.1	duck	China	LZJ/068	2011
I	1b	KM885151.1	duck	China	LJS/215	2011
I	1b	KM885152.1	duck	China	LZJ/067	2011
I	1b	KM885153.1	duck	China	LJS/016	2011
I	1b	KM885155.1	duck	China	LGX/298	2011
I	1b	KM885156.1	duck	China	LFJ/048	2011
I	1b	KM885157.1	duck	China	LGD/364	2011
I	1b	KM885158.1	duck	China	LFJ/045	2011
I	1b	KM885159.1	duck	China	LFJ/104	2011
I	1b	KM885160.1	duck	China	LFJ/027	2011
I	1b	KM885161.1	duck	China	LHuB/085	2013
I	1b	KM885162.1	duck	China	LGX/280	2013
I	1b	KM885163.1	duck	China	LFJ/073	2013
I	1b	KM885164.1	duck	China	LSH/130828	2013
I	1b	KM885168.1	duck	China	LGD/358	2011
I	1b	HQ398812	duck	China	NDV09-055	2009
I	1b	KT223818.1	pigeon	China	Qinghai-01	2014
I	1b	KT223819.1	pigeon	China	Qinghai-02	2014
I	1b	KT892746.1	chicken	China	JL/CC02	2015
I	1b	KT892748.1	chicken	China	JL/CC03	2014
I	1b	KT892749.1	chicken	China	JL/CC05	2015
I	1b	KT892750.1	duck	China	JL/CC04	2015
I	1b	KT381591.1	chicken	China	Guangdong/GZ379	2014
I	1b	KT381590.1	chicken	China	Guangdong/GZ316	2014
I	1b	KT381589.1	chicken	China	Guangdong/GM307	2014
I	1b	KT381588.1	chicken	China	Guangdong/GM3	2013
I	1b	KT381587.1	pigeon	China	Guangdong/YF1	2014
I	1b	KT381586.1	duck	China	Guangdong/YF827	2014
I	1b	KT381585.1	duck	China	Guangdong/YF821	2014
I	1c	FJ597580	duck	China	D/ZJ/1/02	2002
I	1c	FJ597581	duck	China	D/ZJ/3/02	2002
I	1c	FJ597585	duck	China	D/AH/10/06	2006
I	1c	FJ597586	duck	China	D/FJ/2/02	2002
I	1c	FJ597587	duck	China	D/JS/906	2006
I	1c	HQ008337	duck	China	JS10	2010
I	1c	HQ398777	duck	China	NDV08-037	2008
I	1c	HQ398780	duck	China	NDV08-044	2008
I	1c	HQ412767	duck	China	NDV08-046	2008
I	1c	JF893453	duck	China	JX07	2007
I	1c	JX844030.1	mallard	Finland	9147	2010
I	1c	AY034801.2	mallard	Finland	Fin-97	1997
I	1c	EU493451.2	teal	Finland	12104	2006
I	1c	EU493454.2	pochard	Finland	13193	2006
I	1c	KC503412.1	duck	Japan	10UO0343	2010
I	1c	KC503483.1	slaty-backed Gull	Russia	543FFNK15	2007
I	1c	KF055275.1	duck	China	strain Ch/D10	2009
I	1c	KF361507.1	mallard	China	Jilin	2011
I	1c	AB871656.1	duck	Japan	Tottori/453	2009
I	1c	AB871657.1	duck	Japan	Tottori/481	2009
I	1c	KU366517.1	shelduck	Kazakhstan	Chokpak/5717	2013
I	1c	DQ097393	duck	Germany	DER49/99	1999
I	1d	AY626266	duck	USA	Northeast/119535-1	2001
I	1d	AY626267	duck	USA	Northeast/154979-1	2001
I	1d	AY626268	chicken	USA	Northeast/101250-2	2001
I	1d	EF612277	northern Pintail	USA	AK/196	1998
I	1d	EF564813	American green-winged teal	USA	AK/176	1998
I	1d	EF564814	ruddy turnstone	USA	DE/A100-625	2000
I	1d	EF564818.1	ruddy turnstone	USA	DE/1675	2002
I	1d	EF564819	red knot	USA	DE/2026	2002
I	1d	EF564820	mallard	USA	MD/04-125	2004
I	1d	EF564822	mallard	USA	MD/04-364	2004
I	1d	EF564823	duck	USA	OH/04-612	2004
I	1d	EF564825	mallard	USA	MD/02-336	2002
I	1d	EF564827	environment	USA	MD/ 03-62	2003
I	1d	EF564828	mallard	USA	MD/03-808	2003
I	1d	EF564829	mallard	USA	MD/01-418	2001
I	1d	EF564830	ruddy turnstone	USA	MD/01-523	2001
I	1d	JN942004.1	unidentified	USA	NJ/13890-2	2010
I	1d	JN942005.1	muscovy duck	USA	PA/10145	2010
I	1d	JN942006.1	unidentified	USA	NJ/32796-2	2009
I	1d	JN942007.1	unidentified	USA	PA/33250	2009
I	1d	JN942008.1	chicken	USA	FL/31670-4	2009
I	1d	JN942009.1	mallard	USA	CT/7847-2	2009
I	1d	JN942010.1	northern pintail	USA	MI/28171-16	2009
I	1d	JN942011.1	raptor	USA	MN/18575-1	2009
I	1d	JN942012.1	mallard	USA	WI/22853	2009
I	1d	JN942015.1	mallard	USA	OH/2080-2	2008
I	1d	JN941987.1	northern pintail	USA	ID/19663-2	2009
I	1d	KC503424.1	northern pintail	USA	AK/44339-630	2007
I	1d	KC503425.1	American green-winged teal	USA	AK/44339-637	2009
I	1d	KC503426.1	northern pintail	USA	AK/44339-819	2007
I	1d	KC503428.1	northern pintail	USA	AK/44339-832	2007
I	1d	KC503429.1	northern pintail	USA	AK/44339-835	2007
I	1d	KC503430.1	northern pintail	USA	AK/44340-136	2007
I	1d	KC503432.1	northern pintail	USA	AK/44340-143	2007
I	1d	KC503434.1	northern pintail	USA	AK/44340-226	2007
I	1d	KC503435.1	great white-fronted goose	USA	AK/44398-192	2008
I	1d	KC503436.1	northern pintail	USA	AK/44419-059	2008
I	1d	KC503438.1	northern pintail	USA	AK/44420-025	2008
I	1d	KC503439.1	northern pintail	USA	AK/44420-048	2008
I	1d	KC503440.1	northern pintail	USA	AK/44420-067	2008
I	1d	KC503441.1	northern pintail	USA	AK/44420-074	2008
I	1d	KC503442.1	northern pintail	USA	AK/44420-080	2008
I	1d	KC503443.1	northern pintail	USA	AK/44420-088	2008
I	1d	KC503444.1	northern pintail	USA	AK/44420-127	2008
I	1d	KC503445.1	northern pintail	USA	AK/44420-150	2008
I	1d	KC503446.1	American green-winged teal	USA	AK/44493-409	2009
I	1d	KC503448.1	American green-winged teal	USA	AK/44493-503	2009
I	1d	KC503449.1	American green-winged teal	USA	AK/44493-560	2009
I	1d	KC503450.1	northern pintail	USA	AK/44493-701	2009
I	1d	KC503456.1	American green-winged teal	USA	AK/44493-736	2009
I	1d	KC503457.1	northern pintail	USA	AK/44493-737	2009
I	1d	KC503458.1	northern pintail	USA	AK/44493-741	2009
I	1d	KC503460.1	American green-winged teal	USA	AK/44493-751	2009
I	1d	KC503461.1	northern pintail	USA	AK/44493-762	2009
I	1d	KC503462.1	northern pintail	USA	AK/44493-765	2009
I	1d	KC503463.1	northern pintail	USA	AK/44493-773	2009
I	1d	KC503464.1	northern pintail	USA	AK/44493-779	2009
I	1d	KC503468.1	northern pintail	USA	AK/44493-828	2009
I	1d	KC503470.1	northern pintail	USA	AK/44493-865	2009
I	1d	KC503472.1	northern pintail	USA	AK/44494-659	2009
I	1d	KC503475.1	American green-winged teal	USA	AK/44494-794	2009
I	1d	KF444680.1	mute swan	USA	NJ/1180	2012
I	1d	KF444681.1	mute swan	USA	MI/780	2012
I	1d	KP780877	mallard	USA	ID/ND0001525	2013
I	1d	KP780878	American green-winged teal	USA	AK/ND0007164	2013
I	1d	KX857666	Red Knot	USA	NJ/AI07-1039	2007
I	1d	KX857667	American green-winged teal	USA	LA/AI07-2895	2007
I	1d	KX857668	mallard	USA	MN/AI07-3115	2007
I	1d	KX857669	herring gull	USA	NJ/AI08-1534	2008
I	1d	KX857670	mallard	USA	MN/AI08-2152	2008
I	1d	KX857671	ring-billed gull	USA	MN/AI08-2203	2008
I	1d	KX857672	blue-winged teal	USA	MN/AI08-2490	2008
I	1d	KX857673	American green-winged teal	USA	MN/AI08-4970	2008
I	1d	KX857674	mallard	USA	MN/AI08-4984	2008
I	1d	KX857675	herring gull	USA	NJ/AI09-209	2009
I	1d	KX857676	ruddy turnstone	USA	DE/AI09-619	2009
I	1d	KX857677	Franklin's gull	USA	MN/AI09-1548	2009
I	1d	KX857678	mallard	USA	MN/AI09-2529	2009
I	1d	KX857679	American green-winged teal	USA	MN/AI09-3588	2009
I	1d	KX857680	greater black-backed gull	USA	NJ/AI10-835	2010
I	1d	KX857681	laughing gull	USA	NJ/AI10-991	2010
I	1d	KX857682	mallard	USA	MN/AI10-3156	2010
I	1d	KX857683	blue-winged teal	USA	LA/AI10-3541	2010
I	1d	KX857684	American green-winged teal	USA	MN/AI10-4299	2010
I	1d	KX857685	blue-winged teal	USA	TX/AI10-4457	2010
I	1d	KX857686	mallard	USA	NJ/AI10-4506	2010
I	1d	KX857687	ruddy turnstone	USA	NJ/AI11-982	2011
I	1d	KX857688	ring-billed gull	USA	NY/AI11-2185	2011
I	1d	KX857689	mallard	USA	MN/AI11-4744	2011
I	1d	KX857690	gadwall	USA	MN/AI12-3182	2012
I	1d	KX857691	mallard	USA	MN/AI12-4502	2012
I	1d	KX857692	ruddy turnstone	USA	NJ/AI13-2469	2013
I	1d	KX857693	mallard	USA	MN/AI13-3303	2013
I	1d	KX857694	blue-winged teal	USA	TX/AI13-3994	2013
I	1d	KX857695	blue-winged teal	USA	TX/AI13-4042	2013
I	1d	KX857696	blue-winged teal	USA	TX/AI14-2572	2014
I	1d	KX857697	blue-winged teal	USA	LA/AI14-3025	2014
I	U	EF564815	dunlin	USA	DE/A100-2093	2000
I	U	EF564831	ruddy turnstone	USA	DE/401	2004
I	U	KC503417.1	red knot	USA	AK/44308-062	2007
I	U	KC503421.1	black brant	USA	AK/44328-651	2007
I	U	EF564824	mallard	USA	MD/02-217	2002
I	U	AB524405	goose	USA	AK/415/91	1991
I	U	EF564833	Canada goose	USA	OH/87-78	1987
II	I	AY562991	chicken	Ireland	Ulster	1967
II	I a	AY935490	chicken	Australia	02-1334	2002
II	I a	AY935491	chicken	Australia	98-1154	1998
II	I a	AY935492	chicken	Australia	98-1249	1998
II	I a	AY935493	chicken	Australia	98-1252	1998
II	I a	AY935494	chicken	Australia	99-0655	1999
II	I a	AY935495	chicken	Australia	99-0868-hi	1999
II	I a	AY935496	chicken	Australia	99-0868-lo	1999
II	I a	AY935497	chicken	Australia	1997PR-32	1999
II	I a	AY935498	chicken	Australia	99-1435	1999
II	I a	AY935499	chicken	Australia	I-2 vaccine	2005
II	I a	GU332645.1	chicken	Australia	9809-19-1107	1998
II	I a	JX110635.1	chicken	China	TS09-C	2009
II	I a	JX443519.1	unidentified	China	NDV4-C	1996
II	I a	JX524203.1	chicken	Australia	V4/vaccine	1966
II	I a	KM056356.1	chicken	India	ndv60/Avinew	unidentified
II	I a	KM670004.1	chicken	China	SD07	2014
II	I a	KM670005.1	chicken	China	SD08	2014
II	I a	KP001164.1	duck	China	HLJ/0214-2	2011
II	I a	KR338979.1	chicken	China	SD0901	2009
II	I a	KT894018.1	unidentified	China	HuN123	2014
II	I a	M24692	chicken	Australia	D26/76	1999
II	I a	M24693	chicken	Australia	Queensland	1966
II	I b	AB871655.1	duck	Japan	Tottori/N12	2006
II	I b	AY965077.1	Baikal teal	Russia	FarEast/3658	2002
II	I b	AY965078.1	duck	Russia	FarEast/2686	2001
II	I b	AY965079.1	duck	Russia	FarEast/2713	2001
II	I b	AY972101.1	Baikal teal	Russia	FarEast/3652	2002
II	I b	EF564821.1	mallard	USA	MD/04-204	2004
II	I b	FJ597603.1	duck	China	AH/5	2004
II	I b	FJ597604.1	duck	China	AH/6	2004
II	I b	FJ597605.1	duck	China	AH/13	2004
II	I b	FJ597606.1	duck	China	JS/40	2005
II	I b	FJ597607.1	duck	China	JS/41	2005
II	I b	FJ597608.1	duck	China	JS/42	2005
II	I b	FJ597609.1	duck	China	JS/51	2005
II	I b	FJ597610.1	duck	China	JS/53	2005
II	I b	FJ597611.1	duck	China	JS/14	2005
II	I b	FJ597612.1	duck	China	S15	2005
II	I b	FJ597613.1	duck	China	ZJ/1	2004
II	I b	FJ597614.1	duck	China	ZJ/2	2004
II	I b	FJ597615.1	duck	China	ZJ/3	2004
II	I b	FJ597616.1	duck	China	ZJ/50	2005
II	I b	FJ597617.1	duck	China	HN/34	2005
II	I b	FJ597618.1	duck	China	HN/36	2005
II	I b	FJ597619.1	duck	China	HN/37	2005
II	I b	FJ597620.1	duck	China	JS/39	2005
II	I b	FJ600539.1	mule duck	China	FJ0801	2008
II	I b	HE972210.1	duck	Luxembourg	3785	2007
II	I b	HE972213.1	mallard	Luxembourg	4178	2008
II	I b	HG326605.1	spur-winged goose	Nigeria	NIE08-0121	2008
II	I b	HG326606.1	spur-winged goose	Nigeria	NIE08-0124	2008
II	I b	HM063422.1	feral duck	China	D3/Guang-dong	2007
II	I b	HM125898.1	duck	China	WDK/Jiangxi/7793	2004
II	I b	JN653339.1	muscovy duck	China	M4	2007
II	I b	JN872169.1	environment	USA	Pennsylvania/3167	2009
II	I b	JQ966077.1	mallard	South Korea	WB/KU17/08	2008
II	I b	JQ966078.1	Eurasian teal	South Korea	WB/KU22-1	2007
II	I b	JQ966082.1	mallard	South Korea	WB/KU146	2008
II	I b	JQ966083.1	wild bird	South Korea	WB/KU164	2009
II	I b	JQ966084.1	mallard	South Korea	WB/KU628	2009
II	I b	JQ966085.1	mallard	South Korea	WB/KU762	2008
II	I b	JX193077.1	duck	China	Guangxi16	2008
II	I b	JX193078.1	duck	China	Guangxi17	2009
II	I b	JX193081.1	duck	China	Guangxi20	2010
II	I b	JX193083.1	duck	China	Guangxi22	2010
II	I b	JX401403.1	mallard	South Korea	CBU2249	2007
II	I b	JX401404.1	mallard	South Korea	CBU2179	2007
II	I b	JX401405.1	mallard	South Korea	CBU2374	2007
II	I b	JX518873.1	Meller'sduck	Madagascar	MGA057C	2009
II	I b	JX518874.1	red-billed teal	Madagascar	MGA284C	2009
II	I b	KC503411.1	northern pintail	Japan	10EY0020	2010
II	I b	KC503413.1	duck	Japan	10UO0501	2010
II	I b	KC503415.1	Anas sp.	Japan	10UO0527	2010
II	I b	KC503416.1	Anas sp.	Japan	10UO0529	2010
II	I b	KC503422.1	spectacled eider	USA	AK/44332-723	2007
II	I b	KC503447.1	American green-winged teal	USA	AK/44493-444	2009
II	I b	KC503451.1	northern pintail	USA	AK/44493-704	2009
II	I b	KC503453.1	American green-winged teal	USA	AK/44493-716	2009
II	I b	KC503455.1	northern pintail	USA	AK/44493-723	2009
II	I b	KC503465.1	northern pintail	USA	AK/44493-793	2009
II	I b	KC503467.1	northern pintail	USA	AK/44493-801	2009
II	I b	KC503469.1	northern pintail	USA	AK/44493-830	2009
II	I b	KC503471.1	American green-winged teal	USA	AK/44493-893	2009
II	I b	KC503481.1	coot	Russia	538/FFNK10	2007
II	I b	KC503482.1	slaty-backed gull	Russia	Nikita/539/FFNK11	2007
II	I b	KC750151.1	duck	China	GD/SH	2005
II	I b	KC750152.1	duck	China	GD/SZ	2008
II	I b	KC894391.1	mallard	China	Jilin	2011
II	I b	KF851269.1	teal	Ukraine	Krasnooskilsky/5-11	2009
II	I b	KF851270.1	ruddy shelduck	Ukraine	AN/371502/11	2011
II	I b	KJ920203.1	mallard	Japan	Yakutiya/852	2011
II	I b	KM885166.1	duck	China	LAH/224	2011
II	I b	KR869090.1	chicken	China	GX21	2013
II	I b	KT186351.1	domestic duck	South Korea	DK13	2007
II	I b	KT380032.1	chicken	South Korea	NDRL0901	2010
II	I b	KT381598.1	duck	China	Guangdong/GM12	2014
II	I b	KT381599.1	duck	China	Guangdong/GZ331	2014
II	I b	KT892753.1	swan goose	China	JL/CC02	2013
II	I b	KT892754.1	hooded crane	China	JL/BC01	2015
II	I b	KT892755.1	hooded crane	China	JL/BC02	2015
II	I b	KU601398.1	common murre	Russia	Tyuleniy_Island/109	2015
II	I b	KU662357.1	garganey	Russia	Novosibirsk/27	2014
II	I b	KX857698	blue-winged teal	USA	TX/AI12-3663	2012
II	I b	KX857699	mallard	USA	MN/AI12-4078	2012
II	I b	KX857700	blue-winged teal	USA	TX/AI12-4395	2012
II	I b	KX857701	blue-winged teal	USA	LA/AI12-4416	2012
II	I b	KX857702	blue-winged teal	USA	TX/AI12-4449	2012
II	I b	KX857703	mallard	USA	MN/AI12-4716	2012
II	I b	KX857704	mallard	USA	MN/AI12-4867	2012
II	I b	KX857705	mallard	USA	MN/AI13-3228	2013
II	I b	KX857706	blue-winged teal	USA	TX/AI13-4119	2013
II	I b	KX857707	mallard	USA	MN/AI13-4403	2013
II	I b	KX857708	mallard	USA	MN/AI14-3310	2014
II	I b	KX857709	mallard	USA	MN/AI14-3452	2014
II	I b	KX857710	blue-winged teal	USA	TX/AI14-3711	2014
II	I c	DQ097394	unidentified	unidentified	PHY-LMV42/66	1966
II	I c	EF564816	red knot	USA	NJ/A/101-1383	2001
II	I c	GQ918280	black-headed gull	Sweden	unidentified	1994
II	I c	KC503478.1	slaty-backed gull	Japan	9KS-0098	2009
II	I c	KC808493.1	redlored Amazon parrot	Mexico	Chiapas667-ZM07	2009
II	I c	KC808495.1	chachalaca	Mexico	Chiapas/669-ZM09	2009
II	I c	KC808496.1	chachalaca	Mexico	Chiapas/670-ZM10	2009
II	I c	KC808498.1	highland guan	Mexico	Chiapas/674-ZM14	2009
II	I d	AB465607	chicken	Japan	Ishi	1962
II	I d	EF564817	ruddy turnstone	USA	DE/492	2002
II	I d	KC503476.1	northern pintail	USA	AK/44500-136	2009
II	I d	KC503479.1	redpoll	Russia	Nikita/530/FFNK2	2008
II	I d	KC503480.1	ruddy shelduck	Russia	Nikita/535/FFNK7	2007
II	I d	KX857711	American green-winged teal	MN/USA	AI09-3831	2009
II	II	AF077761.1	chicken	USA	Lasota	1946
II	II	AF309418.1	chicken	USA	Hitchner B1	1947
II	II	AY289000.1	chicken	USA	Roakin	1948
II	II	AY289002.1	turkey	USA	VGGA	1989
II	II	GU978777.1	chicken	USA	TX(GB)	1948
II	II	JN863121.1	chicken	USA	New Jersey-Roakin	1946
II	II	JN872151.1	chicken	USA	Hitchner B1	1947
II	II	KP939087	unidentified	Mexico	Texcoco	1950
II	II	KP939088	chicken	USA	California CG 179	1946
II	II	KP939089	chicken	USA	California 11914 FD	1944
II	II	KP939090	chicken	USA	California 119144 NAP	1944
II	II	KP939091	unidentified	USA	Ky/50	1947
II	II	KP939092	unidentified	USA	Ohio/Miller	1948
II	II	KP939093	unidentified	USA	Montana	1946
II	II	KP939094	unidentified	USA	Nebraska/WW1	1955
II	II	KP939095	unidentified	USA	Ontario/Berwick	1948
II	II	KP939096	unidentified	USA	NJ/KD	1945
II	II	KT445901.1	unidentified	unidentified	Komarov	unidentified
II	II	X04719.1	chicken	USA	Beaudette C	1945
II	III	EF201805	avian	unidentified	Mukteswar	1940
II	III	GU182327	chicken	Pakistan	SPVC/Karachi/1	1974
II	III	KU865562.1	vaccine strain H	Russia	H-2	unidentified
II	IV	AY741404	fowl	UK	Herts	1933
II	IV	EU293914	unidentified	Italy	Italien	1944
II	V	AY288993	chicken	Honduras	15	2000
II	V	AY288999	chicken	Mexico	37821	1996
II	V	AY562987	gamefowl	USA	CA/211472	2002
II	V	AY562990	Psittacine	USA	Largo	1971
II	V	EF520718	gamefowl	USA	CA/212676	2002
II	V	EU518677	chicken	Mexico	Torreon/453	2000
II	V	EU518680	chicken	Mexico	458	1988
II	V	EU518681	chicken	Mexico	/459	2000
II	V	EU518682	dove	Mexico	Distrito Federal/462	2004
II	V	EU518683	chicken	Mexico	Estado de Mexico/465	2005
II	V	EU518684	chicken	Mexico	Estado de Mexico/466	2006
II	V	FJ705456	cormorant	USA	MN/92-40140	1992
II	V	FJ705457	cormorant	USA	CA/97-23071	1997
II	V	FJ705458	cormorant	USA	CA/D9704285	1997
II	V	FJ705459	cormorant	Canada	98CNN3-V1125	1998
II	V	FJ705460	cormorant	Canada	95DC02150	1995
II	V	FJ705461	cormorant	Canada	95DC2345	1995
II	V	FJ705462	cormorant	USA	WI/18719-03(USGS)	2006
II	V	FJ705463	cormorant	USA	NV/19529-04	2005
II	V	GU332655	cormorant	USA	496	2008
II	V	GU332662	cormorant	USA	503	2008
II	V	GU332663	cormorant	USA	506	2008
II	V	HG937571.1	chicken	Uganda	MU013	2011
II	V	HG937572.1	chicken	Uganda	MU019	2011
II	V	HG937573.1	chicken	Uganda	MU024	2011
II	V	HG937580.1	chicken	Uganda	MU040	2011
II	V	HM117720	chicken	Mexico	NDV-P05	2005
II	V	JN255774	cormorant	USA	MA/650	2010
II	V	JN255775	cormorant	USA	MA/651	2010
II	V	JN255777	great Cormorant	USA	HN/654	2010
II	V	JN255778	great black-backed gull	USA	655	2010
II	V	JN255779.1	herring gull	USA	656	2010
II	V	JN255781.1	cormorant	USA	ME/658	2010
II	V	JN255782.1	cormorant	USA	ME/659	2010
II	V	JN255784	cormorant	USA	MN/648	2010
II	V	JN255785	cormorant	USA	HN/652	2010
II	V	JN872155.1	unidentified	USA	Tenn 74-2445	1974
II	V	JN872156.1	cormorant	Canada	unidentified	unidentified
II	V	JN872158.1	cormorant	USA	California/24270/97	1997
II	V	JN872159.1	cormorant	USA	Wisconsin/451287-11/06	2006
II	V	JN872161.1	cormorant	USA	Wisconsin/498260-2/07	1997
II	V	JN872181.1	chicken	Honduras	44813	2000
II	V	JN872189.1	parrot	USA	Colorado/8278	1982
II	V	JN872192.1	chicken	USA	California/211472-4	2002
II	V	JN872194.1	chicken	Honduras	498109-15	2007
II	V	JN941988.2	cormorant	USA	Florida/66638	2010
II	V	JN941991.1	cormorant	USA	Wisconsin/1718	2008
II	V	JN941993.1	pelican	USA	Wisconsin/2415-02	2008
II	V	JN942020.1	cormorant	USA	Oregon/399448	2005
II	V	JN942021.1	cormorant	USA	Nevada/395921	2005
II	V	JN942023.1	cormorant	USA	Oregon/276236-7	2003
II	V	JN942024.1	cormorant	USA	Wisconsin/272409	2003
II	V	JN942025.1	cormorant	USA	New York/269385	2003
II	V	JN942026.2	cormorant	USA	New York/268898-7	2003
II	V	JN942027.1	fighting cock	Nicaragua	95066-9	2001
II	V	JN942028.1	chicken	Mexico	51735-8	2000
II	V	JN942029.1	cormorant	USA	Wisconsin/248	1998
II	V	JN942030.1	cormorant	USA	Wisconsin/28547	1997
II	V	JN942032.1	Amazon parrot	USA	Missouri/31378	1996
II	V	JN942035.1	cormorant	USA	North Dakota/43888-6	1992
II	V	JN942036.1	turkey	USA	North Dakota/43084-25	1992
II	V	JN942038.1	cormorant	USA	Michigan/38819-5	1992
II	V	JN942039.1	Amazon parrot	USA	California/28936	1988
II	V	JN942040.1	parrot	USA	New Jersey/19674-2	1986
II	V	JN942042.1	Amazon parrot	USA	California/16365	1981
II	V	JN942045.1	turkey	Belize	4438-4	2008
II	V	JN942097.1	cormorant	USA	Wisconsin/1926	2008
II	V	JN967789.1	psittacine	USA	Indiana/29120	1980
II	V	JQ217418.1	chicken	Kenya	A89	2010
II	V	JQ247691.1	chicken	USA	Ca/2098	1971
II	V	JQ697743	chicken	Mexico	MX/NC02-634	2010
II	V	JQ697744	chicken	Mexico	MX/NC04-635	2010
II	V	JX974435.1	chicken	Mexico	unidentified	2010
II	V	KC130083.1	cormorant	USA	Delaware/39840-2	2010
II	V	KC433530.1	cormorant	USA	Florida/41105	2012
II	V	KC433531.1	cormorant	USA	Minnesota/29087-8	2012
II	V	KC433532.1	cormorant	USA	Florida/42884	2012
II	V	KC808508.1	gamefowl	Mexico	616	2008
II	V	KC808509.1	gamefowl	Mexico	DF/619	2008
II	V	KC808510.1	scarlet macaw	Mexico	Chiapas/672-ZM12	2009
II	V	KC808511.1	treeduck	Mexico	Chiapas/675-ZM15	2009
II	V	KC808512.1	quail	Mexico	615	2009
II	V	KF767468	parrot	USA	Florida-5682 (C275) (H3)	1985
II	V	KF767469.1	yellow cheeked amazon	Mexico	17741	1976
II	V	KF767470.1	blue-fronted parrot	Argentina	12567	1976
II	V	KF910963.1	chicken	Mexico	M08-3313	2008
II	V	KJ123642.1	chicken	Brazil	SJM/75	1975
II	V	KJ577136.1	chicken	Mexico	Chimalhuacan	1973
II	VI	AB465606	chicken	Japan	Ibaraki	1985
II	VI	AB853926.2	chicken	Japan	Osaka/2440	1969
II	VI	AB853928.2	chicken	Japan	Ibaraki/SM87	1987
II	VI	AF109885	domestic fowl	Great Britain	GB1168	1984
II	VI	AF358785	pigeon	China	98-1	1998
II	VI	AF458015	chicken	China	ZhJ-3	1997
II	VI	AF458016	chicken	China	ZhJ-2	1986
II	VI	AF458017	chicken	China	Sh-2	1998
II	VI	AF458018	chicken	China	Sh-1	1997
II	VI	AF458019	chicken	China	XJ-3	1997
II	VI	AF458020	chicken	China	ZJ-1	1991
II	VI	AF458021	chicken	China	JX-1	1994
II	VI	AJ880277	pigeon	Italy	IT-227	1982
II	VI	AY288995.1	dove	Italy	2736	2000
II	VI	AY288996	pigeon	Italy	1166	2000
II	VI	AY288997	chicken	Kenya	139	1990
II	VI	AY325798	pigeon	China	YN-P1	unidentified
II	VI	AY734535	pigeon	Argentina	Tigre 6	1999
II	VI	AY734536	pigeon	Argentina	Capital 3	1997
II	VI	DQ417113	pigeon	China	Beijing/PB01/STP	1996
II	VI	EF026579.2	pigeon	Belgium	248VB	1998
II	VI	EF520716	pigeon	USA	NY/US	1984
II	VI	EF589137	pigeon	China	GZ/Guizhou	unidentified
II	VI	EU477188	dove	USA	TX-B/2580	2004
II	VI	EU477189	pigeon	USA	RI166	2000
II	VI	EU477190	pigeon	USA	TX3503	2004
II	VI	EU477191	Eurasian collared dove	USA	TX3988	2005
II	VI	EU477192	Eurasian collared dove	USA	TX4156	2005
II	VI	FJ410145	pigeon	USA	New York	1984
II	VI	FJ410147.1	pigeon	USA	Maryland	1984
II	VI	FJ410148.1	pigeon	USA	Texas	1998
II	VI	FJ480825	pigeon	China	PG/JS/1	2005
II	VI	FJ480826	pigeon	China	PG/JS/1	2006
II	VI	FJ766527	pigeon	China	JS/16	2007
II	VI	FJ766528	pigeon	China	05/029	2005
II	VI	FJ865434	pigeon	China	S-1	2002
II	VI	GQ281085	pigeon	China	JS-35	2007
II	VI	GQ281086	pigeon	China	WX-10	2007
II	VI	GQ281087	pigeon	China	YZ-21	2007
II	VI	GQ281088	pigeon	China	YZ-23	2007
II	VI	GQ338311	unidentified	China	28	2005
II	VI	GQ429292	pigeon	Ireland	AV324	1996
II	VI	GQ429293	dove	Italy	2736	2000
II	VI	GQ507801	chicken	South Korea	Kr-102	1989
II	VI	GU551934	carrier pigeon	China	carrier-Guandong	2008
II	VI	HE972209.1	pigeon	Luxemburg	119	2006
II	VI	HE972212.1	pigeon	Luxemburg	3821-1	2007
II	VI	HG326601.1	pigeon	Nigeria	NIE07-061	2007
II	VI	HG326602.1	pigeon	Nigeria	NIE07-062	2007
II	VI	HG326603.1	pigeon	Nigeria	NIE07-063	2007
II	VI	HG326604.1	pigeon	Nigeria	NIE09-1898	2009
II	VI	HG424625.1	pigeon	Nigeria	NIE13-005	2013
II	VI	HG424627.1	pigeon	Nigeria	NIE13-092	2013
II	VI	HM063423	whitebreasted water hen	China	W4	2005
II	VI	HM063425	wild pigeon	China	P4	2003
II	VI	HM625835.1	duck	China	SS	2008
II	VI	HM748948.1	chicken	China	SD5	2008
II	VI	HM776583.1	pigeon	China	JN	2008
II	VI	HQ839733.1	chicken	Sweden	unidentified	1995
II	VI	JF713701.1	pigeon	China	SD10	2010
II	VI	JF824013.1	pigeon	Russia	Kemerovo/0267	2009
II	VI	JF824032.1	pigeon	Russia	Vladimir/687	2005
II	VI	JN638234.1	dove	Italy	11RS98/102VIR	2011
II	VI	JN638235	dove	Italy	11RS100_104VIR	2011
II	VI	JN638236.1	dove	Italy	10RS6171/7154VIR	2010
II	VI	JN872153.1	chicken	USA	California/1083(Fontana)	1971
II	VI	JN872160.1	pigeon	USA	Minnesota/511296	2007
II	VI	JN872162.1	rosella	Belgium	4940	2008
II	VI	JN872166.1	dove	Italy	VIR 24	2008
II	VI	JN872167.1	dove	USA	/FL/455682-2	2006
II	VI	JN872170.1	pigeon	USA	Texas/5254-12	2010
II	VI	JN872172.1	raptor	USA	Minnesota/18575-4	2009
II	VI	JN872173.1	pigeon	USA	New York/44407	2007
II	VI	JN872174.1	environment	USA	New Jersey/9564	2010
II	VI	JN872175.1	pigeon	USA	Minnesota/723	2009
II	VI	JN872176.1	pheasant	USA	Massachusetts/359425	2005
II	VI	JN872177.1	chicken	USA	Massachusetts/344783-3	2004
II	VI	JN872178.1	turkey	USA	Louisiana/331309	2004
II	VI	JN872179.1	pigeon	USA	Nevada/241851	2003
II	VI	JN872180.1	waterfawl	USA	Texas/209682	2002
II	VI	JN872182.1	pigeon	USA	New York/12339	1998
II	VI	JN872183.1	pigeon	USA	Maryland/2075	1998
II	VI	JN872184.1	pigeon	USA	Wyoming/20210	1997
II	VI	JN872185.1	pigeon	USA	New York/32851-2	1984
II	VI	JN872186.1	pigeon	USA	Indiana/18002	1991
II	VI	JN872187.1	pigeon	USA	Illinois/11748	1993
II	VI	JN872188.1	pigeon	USA	Minnesota/2446	1989
II	VI	JN872190.1	pigeon	USA	South Dakota/486839	2007
II	VI	JN941995.1	pigeon	USA	New York/1989-19	2008
II	VI	JN941996.1	pigeon	USA	Pennsylvania/2062	2008
II	VI	JN941997.1	pigeon	USA	Florida/2181-43	2008
II	VI	JN941998.1	pigeon	USA	Pennsylvania/2282	2008
II	VI	JN941999.1	pigeon	USA	Minnesota/77	2008
II	VI	JN942000.1	dove	USA	/Florida/1287	2008
II	VI	JN942022.1	chicken	USA	Texas/309968	2004
II	VI	JN942095.1	pigeon	USA	Oklahoma/7668/1997	1997
II	VI	JN942098.1	pigeon	USA	North Carolina/56404	2000
II	VI	JN942099.1	gannet	USA	Pennsylvania/25017	2000
II	VI	JN942100.1	chukar	USA	New Jersey/32429-5	2000
II	VI	JN967786.1	pigeon	USA	New Jersey/58300-4	2000
II	VI	JN967787.1	pigeon	USA	Illinois/37397	1987
II	VI	JN967788.1	pigeon	USA	Maryland/11936	1985
II	VI	JN986839.1	pigeon	Ireland	IE/806	2004
II	VI	JQ039385.1	dove	Nigeria	dove/VRD07-163	2007
II	VI	JQ039387.1	pigeon	Nigeria	VRD08-37BRpe(7-9)	2008
II	VI	JQ039391.1	pigeon	Nigeria	VRD07-231	2007
II	VI	JQ268609.1	pigeon	China	Miangyang12505	2011
II	VI	JQ290284.1	pigeon	China	Anhui/1	2009
II	VI	JQ979176.1	pigeon	China	SDLC	2011
II	VI	JQ993431.1	pigeon	China	SDS	2011
II	VI	JX094510.1	pigeon	China	sms12	2012
II	VI	JX244789.1	pigeon	China	JM/11	2000
II	VI	JX244794.1	pigeon	China	100	2008
II	VI	JX244798.1	pigeon	China	104	2008
II	VI	JX244799.1	pigeon	China	105	2008
II	VI	JX244800.1	pigeon	China	106	2008
II	VI	JX244801.1	pigeon	China	107	2008
II	VI	JX244803.1	pigeon	China	110	2008
II	VI	JX244805.1	pigeon	China	112	2008
II	VI	JX486550.1	pigeon	China	LGD/110208	2011
II	VI	JX486551.1	pigeon	China	LJL/100605	2010
II	VI	JX486552.1	pigeon	China	LLN/110713	2011
II	VI	JX486553.1	pigeon	China	LHLJ/110813	2011
II	VI	JX486554.1	pigeon	China	LHLJ/110822	2011
II	VI	JX486555.1	pigeon	China	LGD/110945	2011
II	VI	JX486557.1	pigeon	China	LJL/120404	2012
II	VI	JX518532.1	laughing dove	Kenya	B2/Isiolo	2012
II	VI	JX901109.1	pigeon	Belgium	238	1998
II	VI	JX901110.1	pigeon	Belgium	248	1998
II	VI	JX901111.1	pigeon	Belgium	321	1998
II	VI	JX901119.1	pigeon	Belgium	1824	2005
II	VI	JX901120.1	pigeon	Belgium	03936-8	2005
II	VI	JX901121.1	pigeon	Belgium	4943	2007
II	VI	JX901122.1	pigeon	Belgium	11-07574	2011
II	VI	JX901123.1	pigeon	Belgium	11-08304	2011
II	VI	JX901124.1	pigeon	Belgium	11-09620	2011
II	VI	JX901304.1	unidentified	USA	301	2003
II	VI	JX901305.1	unidentified	USA	302	2003
II	VI	JX901312.1	pigeon	USA	101	2001
II	VI	JX901313.1	pigeon	USA	102	2001
II	VI	JX901314.1	dove	USA	103	2001
II	VI	JX901317.1	pigeon	USA	201	2002
II	VI	JX901318.1	duck	USA	PA/0203	2002
II	VI	JX901319.1	pigeon	USA	PA/0501	2005
II	VI	JX901320.1	pigeon	USA	PA/0502	2005
II	VI	JX901321.1	chicken	USA	PA/0503	2005
II	VI	JX901323.1	pigeon	USA	PA/0601	2006
II	VI	JX901324.1	pigeon	USA	PA/0602	2006
II	VI	JX901325.1	pigeon	USA	NY/0603	2006
II	VI	JX901326.1	pigeon	USA	NJ/0604	2006
II	VI	JX901327.1	pigeon	USA	PA/0605	2006
II	VI	JX901328.1	pigeon	USA	NJ/0607	2006
II	VI	JX901329.1	pigeon	USA	PA/0701	2007
II	VI	JX901330.1	pigeon	USA	PA/0702	2007
II	VI	JX901332.1	pigeon	USA	MO/0703	2007
II	VI	JX901333.1	pigeon	USA	PA/0704	2007
II	VI	JX901334.1	pigeon	USA	PA/0705	2007
II	VI	JX901335.1	pigeon	USA	PA/0706	2007
II	VI	JX901336.1	pigeon	USA	NC/0707	2007
II	VI	JX901337.1	pigeon	USA	CT/0708	2007
II	VI	JX901338.1	pigeon	USA	OH/0709	2007
II	VI	JX901339.1	pigeon	USA	NJ/0710	2007
II	VI	JX901340.1	pigeon	USA	PA/0711	2007
II	VI	JX901341.1	pigeon	USA	PA/0712	2007
II	VI	JX901342.1	pigeon	USA	MN/0713	2007
II	VI	JX901344.1	pigeon	USA	ME/0714	2007
II	VI	JX901346.1	pigeon	USA	PA/0716	2007
II	VI	JX901347.1	pigeon	USA	NY/0717	2007
II	VI	JX901348.1	pigeon	USA	PA/0718	2007
II	VI	JX901349.1	pigeon	USA	MD/0719	2007
II	VI	JX901350.1	pigeon	USA	PA/0720	2007
II	VI	JX901351.1	pigeon	USA	NJ/0721	2007
II	VI	JX901352.1	pigeon	USA	PA/0723	2007
II	VI	JX901353.1	pigeon	USA	PA/0724	2007
II	VI	JX901354.1	pigeon	USA	PA/0725	2007
II	VI	JX901355.1	pigeon	USA	PA/0726	2007
II	VI	JX901356.1	pigeon	USA	PA/0727	2007
II	VI	JX901357.1	pigeon	USA	PA/0728	2007
II	VI	JX901358.1	pigeon	USA	PA/0801	2008
II	VI	JX901359.1	pigeon	USA	PA/0802	2008
II	VI	JX901360.1	pigeon	USA	PA/0803	2008
II	VI	JX901361.1	pigeon	USA	PA/0804	2008
II	VI	JX901362.1	pigeon	USA	PA/0805	2008
II	VI	JX901363.1	pigeon	USA	PA/0806	2008
II	VI	JX901364.1	pigeon	USA	PA/0807	2008
II	VI	JX901365.1	pigeon	USA	PA/0808	2008
II	VI	JX901366.1	pigeon	USA	PA/0809	2008
II	VI	JX901367.1	pigeon	USA	PA/0810	2008
II	VI	JX901368.1	pigeon	USA	PA/0811	2008
II	VI	JX901369.1	pigeon	USA	NJ/0812	2008
II	VI	JX901372.1	chicken	USA	PA/0901	2009
II	VI	JX901373.1	pigeon	USA	PA/0902	2009
II	VI	JX901374.1	pigeon	USA	OH/0903	2009
II	VI	JX901375.1	pigeon	USA	PA/0904	2009
II	VI	JX901376.1	pigeon	USA	PA/0905	2009
II	VI	JX901377.1	pigeon	USA	PA/0906	2009
II	VI	KC205475.1	chicken	Ethiopia	ETH10065	2011
II	VI	KC205476.1	chicken	Ethiopia	ETH/10073	2011
II	VI	KC205477.1	chicken	Ethiopia	ETH8755	2011
II	VI	KC205478.1	chicken	Ethiopia	ETHAN01	2011
II	VI	KC205479.1	chicken	Ethiopia	ETHMG1C	2011
II	VI	KC853020.1	crested ibis	China	Shaanxi10	2010
II	VI	KF944359.1	pigeon	Israel	IS/854	2013
II	VI	KJ525672.1	pigeon	China	SD/JN	2010
II	VI	KJ525673.1	pigeon	China	SD/JN	2011
II	VI	KJ525674.1	pigeon	China	SX/P1	2013
II	VI	KJ525675.1	pigeon	China	SX/P2	2013
II	VI	KJ600777.1	pigeon	China	SD/132	2012
II	VI	KJ607163.1	pigeon	China	LJS/1	2004
II	VI	KJ607164.1	pigeon	China	LJS/1	2003
II	VI	KJ607165.1	pigeon	China	LHLJ/131237	2013
II	VI	KJ607166.1	pigeon	China	LHLJ/131011	2013
II	VI	KJ736742.1	pigeon	Germany	R75/98	1998
II	VI	KJ782376.1	pigeon	China	NM/0707	2011
II	VI	KJ808819.1	pigeon	China	BJ2013	2013
II	VI	KJ808820.1	pigeon	China	SD	2012
II	VI	KJ914671.1	pigeon	Ukraine	Dnipropetrovsk/1-18-11	2011
II	VI	KJ914672.1	pigeon	Ukraine	Ukromne/3-26-11	2011
II	VI	KJ920204.1	pigeon	Russia	Altai/770	2011
II	VI	KJ958913.1	chicken	Ethiopia	13VIR3936-1	2012
II	VI	KJ958914.1	chicken	Ethiopia	13VIR3936-27	2012
II	VI	KM374056.1	pigeon	China	Yunnan/1111	2013
II	VI	KM374057.1	pigeon	China	Anhui/2365	2012
II	VI	KM374058.1	pigeon	China	Anhui/2369	2012
II	VI	KM374059.1	pigeon	China	Guangxi/1015	2013
II	VI	KM374060.1	pigeon	China	Shanghai/215	2011
II	VI	KM374061.1	pigeon	China	Zhejiang/2036	2012
II	VI	KP780870	Rock Pigeon	USA	MD/ND0002270	2013
II	VI	KP780871	Rock Pigeon	USA	Allegheny/PA/ND0007190	2013
II	VI	KP780872	Rock Pigeon	USA	Allegheny/PA/ND0007186	2013
II	VI	KP780873	Rock Pigeon	USA	Allegheny/PA/ND0007187	2013
II	VI	KP780874	Rock pigeon	USA	Allegheny/PA/ND0007199	2013
II	VI	KP780875	Rock pigeon	USA	Ingham/MI/ND0003553	2013
II	VI	KP780876	Rock pigeon	USA	Ingham/MI/ND0003558	2013
II	VI	KP861633	pigeon	China	SD069	2012
II	VI	KR014815.1	pigeon	China	GZH	2014
II	VI	KT163261.1	pigeon	China	SH/0163	2012
II	VI	KT163262.1	pigeon	China	SH/0167	2013
II	VI	KT163263.1	pigeon	China	SH/0168	2013
II	VI	KT163264.1	pigeon	China	SD/0132	2012
II	VI	KT381592.1	pigeon	China	Guangdong/GZ293	2014
II	VI	KT381595.1	pigeon	China	Guangdong/GM1	2014
II	VI	KT381596.1	pigeon	China	Guangdong/GM8	2013
II	VI	KT381601.1	pigeon	China	Guangdong/GZ287	2013
II	VI	KT381602.1	pigeon	China	Guangdong/GZ288	2013
II	VI	KT381603.1	pigeon	China	Guangdong/GZ290	2013
II	VI	KT381604.1	pigeon	China	Guangdong/GZ292	2014
II	VI	KT381606.1	pigeon	China	Guangdong/GZ289	2014
II	VI	KT962979.1	pigeon	Russia	Altai/777	2010
II	VI	KT965727.1	pigeon	Kazakhstan	EKO/15	2014
II	VI	KT965728.1	pigeon	Kazakhstan	Zhambyl/32	2014
II	VI	KT965729.1	starling	Kazakhstan	Zhambyl/17	2014
II	VI	KT965730.1	northern pintail	Kazakhstan	EKO/1	2014
II	VI	KT965731.1	long-legged buzzard	Kazakhstan	Zhambyl/41	2014
II	VI	KT965732.1	pigeon	Kazakhstan	Zhambyl/27	2014
II	VI	KU373026.1	ostrich	China	SX-O1	2006
II	VI	KU522142.1	pigeon	Egypt	VRLCU	2014
II	VI	KU527559.1	pigeon	China	Jilin/DH09	2015
II	VI	KU527560.1	pigeon	China	Jilin/NG05	2015
II	VI	KU885949.1	pigeon	Pakistan	MZS-UVAS	2014
II	VI	Z12111	chicken	Great Britain	Warwick	1966
II	VII	AB605247.1	chicken	Bali	Bali-1/7	2007
II	VII	AB853329.1	chicken	Japan	Fukushima/NYF-3	2002
II	VII	AB853927.2	chicken	Japan	Ibaraki/SG106	1999
II	VII	AB853929.1	chicken	Japan	Miyagi/AGT	2002
II	VII	AB853931.1	chicken	Japan	Chiba/BY103	2001
II	VII	AF162714	goose	China	GPMY/QY97-1	1997
II	VII	AF358786	chicken	Taiwan	TW	2000
II	VII	AF358787	fowl	China	unidentified	1999
II	VII	AF358788	fowl	China	unidentified	2000
II	VII	AF364835	fowl	China	98-3	1998
II	VII	AF431744.3	goose	China	ZJ1	2000
II	VII	AF456436	goose	China	JS/3	1998
II	VII	AF456437	goose	China	GD/1	1998
II	VII	AF456438	goose	China	ZJ/1	2000
II	VII	AF456440	goose	China	JS/4	2001
II	VII	AF456441	goose	China	JS/6	2001
II	VII	AF456442	goose	China	JS/5	2001
II	VII	AF456443	goose	China	JS/9/01/Go	2001
II	VII	AF456444	goose	China	JS/7	2001
II	VII	AF458010	chicken	China	JS-3	2000
II	VII	AF458013	chicken	China	JS-2	1998
II	VII	AF473851.2	goose	China	SF02	2002
II	VII	AY028995	fowl	China	A7	1996
II	VII	AY253912	parrot	China	YN-PA01	2001
II	VII	AY288998	cockatoo	Indonesia	14698/ancestral	1990
II	VII	AY325797	goose	China	GPV-SF02	unidentified
II	VII	AY325799	unidentified	unidentified	YN-C1	unidentified
II	VII	AY325909	chicken	China	YN-C2	unidentified
II	VII	AY337464	goose	China	unidentified	unidentified
II	VII	AY338284	unidentified	unidentified	Y98	1998
II	VII	DQ067447	chicken	China	GX1	2000
II	VII	DQ080015	penguin	China	Beijing	1999
II	VII	DQ114478	goose	China	HZ	unidentified
II	VII	DQ227246	goose	China	Jiangsu/JS02	1999
II	VII	DQ227247	chicken	China	Shandong/SDD	2001
II	VII	DQ227248	chicken	China	Shandong/SGM	2001
II	VII	DQ227249	chicken	China	Shandong/SQD	2004
II	VII	DQ227251	chicken	China	Shandong/SKY	2003
II	VII	DQ227253	chicken	China	Shandong/SPY	2003
II	VII	DQ227254	chicken	China	Shandong/SWS/03	2003
II	VII	DQ228922	chicken	China	Shandong/SL	2003
II	VII	DQ363530	chicken	China	Shandong/WHZ	2003
II	VII	DQ363531	goose	China	Jiangsu/JS06	2006
II	VII	DQ363533	chicken	China	Shandong/SCL	2003
II	VII	DQ363534	goose	China	Jiangsu/JS03	2003
II	VII	DQ363535	chicken	China	Shandong/SF	2002
II	VII	DQ363536	chicken	China	Tianjin/TJ	2005
II	VII	DQ363537	chicken	China	Shandong/Jlan/04	2004
II	VII	DQ363538	chicken	China	Shandong/Lye	2001
II	VII	DQ368683	chicken	China	Guangdong/GD	2005
II	VII	DQ417110	goose	China	Jiangsu/JS01	2001
II	VII	DQ485229	chicken	China	Guangxi/7	2002
II	VII	DQ485231	chicken	China	Guangxi/11	2003
II	VII	DQ485256	chicken	China	Guangxi2	2000
II	VII	DQ485258	chicken	China	Guangxi4	2000
II	VII	DQ485260	chicken	China	Guangxi6	2002
II	VII	DQ485261	chicken	China	Guangxi10	2003
II	VII	DQ485269	chicken	China	Guangxi13	2004
II	VII	DQ485271	chicken	China	Guangxi14	2005
II	VII	DQ485274	dove	China	Guangxi15	2005
II	VII	DQ486859	chicken	China	GM	2001
II	VII	DQ659677	goose	China	NA1	1999
II	VII	DQ839397	chicken	Korea	KBNP-4152	unidentified
II	VII	DQ858357	goose	China	Jiangsu/YG	2003
II	VII	EF128053	wild duck	China	JS-3	2006
II	VII	EF128054	wild duck	China	JS-1	2006
II	VII	EF128055	wild duck	China	JS-2	2006
II	VII	EF175145	muscovy duck	China	PX2	2003
II	VII	EF211807	goose	China	JS/1	2005
II	VII	EF211809	goose	China	JS/3	2005
II	VII	EF211810	goose	China	JS/4	2005
II	VII	EF211811	goose	China	JS/5	2006
II	VII	EF211812	goose	China	JS/6	2006
II	VII	EF211813	goose	China	JS/7	2006
II	VII	EF211814	goose	China	JS/8	2006
II	VII	EF521889	mallard	China	HLJ-13	2005
II	VII	EF540729	goose	China	JG97	unidentified
II	VII	EF579731	chicken	China	Shandong/YS	2006
II	VII	EF579732	chicken	China	Shandong/DG	2002
II	VII	EF579733	chicken	China	Shandong/Pyan	2004
II	VII	EF579734	goose	China	Guangdong/GZ	2006
II	VII	EF589131	chicken	China	P1/Guizhou	unidentified
II	VII	EF589132	fightcock	China	DQ(Guizhou)	unidentified
II	VII	EF589133	pheasant	China	98/Guizhou	1998
II	VII	EF589134	chicken	China	H2/Guizhou	unidentified
II	VII	EF592500	mandarin duck	China	HLJ-07	2005
II	VII	EF592501	mandarin duck	China	HLJ-34	2005
II	VII	EF592502	mandarin duck	China	HLJ-36	2005
II	VII	EF592503	mandarin duck	China	HLJ-42	2006
II	VII	EF592504	bean goose	China	HLJ-48	2006
II	VII	EF592505	mallard	China	HLJ-50	2006
II	VII	EF592506	mandarin duck	China	HLJ-54	2006
II	VII	EF592507	white-fronted goose	China	HLJ-75	2006
II	VII	EF592508	mallard	China	HLJ-78	2006
II	VII	EF592509	common teal	China	HLJ-82	2006
II	VII	EF592510	mallard	China	HLJ-154	2006
II	VII	EU140947	unidentified	South Korea	SNU-0202	2000
II	VII	EU140948	unidentified	South Korea	KBNP-4152	2004
II	VII	EU140949	unidentified	South Korea	SNU-5070	2005
II	VII	EU140950	unidentified	South Korea	SNU-5074	2005
II	VII	EU258637	chicken	China	3024	2003
II	VII	EU258639	chicken	China	4011	2004
II	VII	EU258640	chicken	China	5013	2005
II	VII	EU258642	chicken	China	7011	2007
II	VII	EU258658	chicken	China	20252	2002
II	VII	EU258661	chicken	China	22433	2002
II	VII	EU258662	chicken	China	22435	2002
II	VII	EU375480	goose	China	LS-1	---
II	VII	EU583503	chicken	China	Hebei	2004
II	VII	EU597811	chicken	China	SHY	2006
II	VII	EU702438	fowl	China	sc03	2006
II	VII	FJ011441	chicken	China	SDCX	2007
II	VII	FJ011442	chicken	China	HNDY	2007
II	VII	FJ011443	chicken	China	SDMH	2007
II	VII	FJ011448	chicken	China	TZ0601	2006
II	VII	FJ217665	chicken	China	sc03	2006
II	VII	FJ217666	chicken	China	sc05	2006
II	VII	FJ240168	goose	China	HLJ/LL01	2008
II	VII	FJ426563	chicken	China	SDWF01	2008
II	VII	FJ480774	rough legged buzzard	China	HLJ009	2006
II	VII	FJ480775	long-eared owl	China	HLJ012	2006
II	VII	FJ480776	rough legged buzzard	China	HLJ013	2006
II	VII	FJ480777	mandarin duck	China	HLJ028	2006
II	VII	FJ480778	white-fronted goose	China	HLJ052	2006
II	VII	FJ480779	Japanese sparrow hawk	China	AG/HLJ070	2006
II	VII	FJ480780	mallard	China	HLJ127	2006
II	VII	FJ480781	mallard	China	HLJ128	2006
II	VII	FJ480782	mallard	China	HLJ355	2006
II	VII	FJ480783	mallard	China	HLJ361	2005
II	VII	FJ480784	mallard	China	HLJ363	2005
II	VII	FJ480785	mallard	China	HLJ374	2006
II	VII	FJ480787	mallard	China	HLJ016	2006
II	VII	FJ480788	wild bird	China	HLJ001	2006
II	VII	FJ480789	chicken	China	GD/1	2005
II	VII	FJ480790	chicken	China	HLJ/1	2006
II	VII	FJ480791	chicken	China	HLJ/1	2007
II	VII	FJ480792	chicken	China	HLJ/2	2006
II	VII	FJ480796	chicken	China	HN/1	2001
II	VII	FJ480797	chicken	China	HN/1	2003
II	VII	FJ480798	chicken	China	HN/1	2004
II	VII	FJ480799	chicken	China	HN/1	2007
II	VII	FJ480800	chicken	China	JL/1	2003
II	VII	FJ480801	chicken	China	JL/1	2005
II	VII	FJ480802	chicken	China	JL/1	2006
II	VII	FJ480803	chicken	China	JL/2	2003
II	VII	FJ480804	chicken	China	JL/2	2006
II	VII	FJ480805	chicken	China	JL/3	2003
II	VII	FJ480806	chicken	China	JL/4	2003
II	VII	FJ480807	chicken	China	JL/5	2003
II	VII	FJ480809	chicken	China	LN/1	2006
II	VII	FJ480810	chicken	China	LN/2	2006
II	VII	FJ480812	chicken	China	LN/4	2006
II	VII	FJ480813	chicken	China	NX/1	2005
II	VII	FJ480818	chicken	China	NX/5	2006
II	VII	FJ480819	chicken	China	SD/1	2006
II	VII	FJ480820	chicken	China	SHX/1	2006
II	VII	FJ480822	goose	China	HLJ/1	2006
II	VII	FJ480824	mallard duck	China	GD/1	2005
II	VII	FJ608334	chicken	China	WN/Tianin	2003
II	VII	FJ608335	chicken	China	CJG/Xinjiang/07	2007
II	VII	FJ608336	chicken	China	ZSM/Hebei	2007
II	VII	FJ608338	chicken	China	SH/Zhejiang	2006
II	VII	FJ608339	chicken	China	AG/Tianjin	2007
II	VII	FJ608343	chicken	China	GM/Shandong	2001
II	VII	FJ608345.1	chicken	China	DFZD/Jilin	2008
II	VII	FJ608346	chicken	China	DFC3Q/Liaoning	2008
II	VII	FJ608348	chicken	China	TCQQ/Tianjin	2008
II	VII	FJ608349	chicken	China	LGQQ/Liaoning	2008
II	VII	FJ608350	chicken	China	DFGS/Beijing	2008
II	VII	FJ608351	chicken	China	YZCQ/Liaoning	2008
II	VII	FJ754271	chicken	China	WF00C	2000
II	VII	FJ754272.2	duck	China	WF00D	2000
II	VII	FJ754273.2	goose	China	WF00G	2000
II	VII	FJ872531	muscovy duck	China	Fuian/FP1	2002
II	VII	FJ882014	chicken	China	SG/Liaoning	2009
II	VII	FJ882015	chicken	China	HG/Beijing	2009
II	VII	GQ245780	chicken	China	AN-9	2007
II	VII	GQ245781	chicken	China	CZ-8	2008
II	VII	GQ245782	chicken	China	DT-3	2008
II	VII	GQ245783	chicken	China	HA-2	2007
II	VII	GQ245784	chicken	China	HA-4-08	2008
II	VII	GQ245785	chicken	China	HA-9	2006
II	VII	GQ245786	chicken	China	HA-13	2007
II	VII	GQ245787	chicken	China	HA-14	2007
II	VII	GQ245788	chicken	China	HA-15	2007
II	VII	GQ245789	chicken	China	HA-20	2007
II	VII	GQ245790	chicken	China	HN-6	2007
II	VII	GQ245791	chicken	China	SN-5	2008
II	VII	GQ245792	chicken	China	SY-17	2007
II	VII	GQ245793	goose	China	XZ-18	2007
II	VII	GQ245794.1	goose	China	YZ-19	2007
II	VII	GQ245796	chicken	China	AH-2	2008
II	VII	GQ245797	chicken	China	AN-11	2007
II	VII	GQ245798	chicken	China	CZ-10	2008
II	VII	GQ245799	chicken	China	HN-7-06	2006
II	VII	GQ245800	goose	China	JS-18	2008
II	VII	GQ245801	pigeon	China	SD-15	2008
II	VII	GQ245802	chicken	China	SN-6	2008
II	VII	GQ245803	chicken	China	SN-19	2008
II	VII	GQ245804	chicken	China	SN-20	2008
II	VII	GQ245805	chicken	China	SY-1	2008
II	VII	GQ245806	chicken	China	XY-11	2008
II	VII	GQ245807	chicken	China	XY-14	2008
II	VII	GQ245808	chicken	China	XY-31	2007
II	VII	GQ245809	chicken	China	XZ-5	2007
II	VII	GQ245810	chicken	China	XZ-7	2008
II	VII	GQ245811	chicken	China	XZ-8	2007
II	VII	GQ245812	chicken	China	XZ-9	2008
II	VII	GQ245813	chicken	China	XZ-12	2007
II	VII	GQ245814	chicken	China	XZ-12	2008
II	VII	GQ245815	chicken	China	XZ-13	2008
II	VII	GQ245816	chicken	China	XZ-16	2007
II	VII	GQ245817	chicken	China	XZ-20	2007
II	VII	GQ245818	ostrich	China	YZ-22	2007
II	VII	GQ245819.1	chicken	China	ZJ-17	2008
II	VII	GQ255639	goose	China	GPMV-SH	2009
II	VII	GQ338309	pigeon	China	18	2003
II	VII	GQ338310	pigeon	China	44	2003
II	VII	GQ849007	laying duck	China	JSD0812	2008
II	VII	GU124591	chicken	China	sh09	2008
II	VII	GU166154	chicken	China	ND-XX	2008
II	VII	GU227738	dove	Serbia	Serbia/749	2007
II	VII	GU227739	sparrowhawk	Serbia	Serbia/1038	2007
II	VII	GU332646.1	duck	Vietnam	Long Bien/78	2002
II	VII	GU332647.1	environment	Vietnam	environmental-fecal/480	2002
II	VII	GU564399	chicken	China	FMW	2006
II	VII	HM188393.1	duck	China	SDBZH	2007
II	VII	HM188394.1	duck	China	SDDY	2007
II	VII	HM188395.1	duck	China	SDJN	2007
II	VII	HM188396.1	duck	China	SDTA	2007
II	VII	HM188397.1	duck	China	SDWF01	2007
II	VII	HM188398.1	duck	China	SDFCH	2008
II	VII	HM188399.1	duck	China	SDWF02	2008
II	VII	HM188400.1	duck	China	SDWF03	2008
II	VII	HM188401.1	duck	China	SDWF04	2009
II	VII	HM188402.1	duck	China	SDWF05	2009
II	VII	HM748944.1	chicken	China	SD2	2007
II	VII	HM748945.1	chicken	China	SD2	2008
II	VII	HM748946.1	chicken	China	SD3	2008
II	VII	HM748947.1	chicken	China	SD4	2008
II	VII	HQ317395.1	duck	China	SD09	2009
II	VII	HQ697254.1	chicken	Indonesia	Banjarmasin/010	2010
II	VII	HQ697255.1	chicken	Indonesia	Sukorejo/019	2010
II	VII	HQ697256.1	chicken	Indonesia	Makassar/003	2009
II	VII	HQ697257.1	chicken	Indonesia	Gianyar/013	2010
II	VII	HQ697261.1	chicken	Bali	bali/020/10	2010
II	VII	HQ717357.1	duck	China	GD09-1	2009
II	VII	HQ917080.1	goose	China	Guangxi/1	2008
II	VII	JF340367.1	goose	China	JSG0210	2002
II	VII	JF343539.1	chicken	China	Guangxi9	2003
II	VII	JN400895.1	duck	China	SD03	2009
II	VII	JN400896.1	chicken	China	SDSG01	2011
II	VII	JN400897.1	chicken	China	SDLY01	2010
II	VII	JN599167.1	penguin	China	BP01	1999
II	VII	JN618349.1	chicken	China	JS-3	2005
II	VII	JN631747.1	goose	China	JS-5	2005
II	VII	JN872164.1	chicken	Colombia	440620	2006
II	VII	JN986837.1	chicken	Netherlands	152608/ancestral	1993
II	VII	JN986838.1	chicken	South Africa	ZA/AL495	2004
II	VII	JQ013855.1	chicken	China	JS-01	2011
II	VII	JQ013856.1	chicken	China	JS-02	2011
II	VII	JQ013857.1	chicken	China	JS-03	2011
II	VII	JQ013858.1	chicken	China	JS-04	2011
II	VII	JQ013859.1	chicken	China	JS-05	2011
II	VII	JQ013860.1	chicken	China	JS-06	2011
II	VII	JQ013861.1	chicken	China	JS-07	2011
II	VII	JQ013862.1	goose	China	JS-08	2011
II	VII	JQ013863.1	chicken	China	JS-09	2011
II	VII	JQ013864.1	chicken	China	JS-10	2011
II	VII	JQ013865.1	chicken	China	JS-11	2011
II	VII	JQ013866.1	chicken	China	JS-12	2011
II	VII	JQ013867.1	chicken	China	JS-13	2011
II	VII	JQ013868.1	chicken	China	JS-14	2011
II	VII	JQ013869.1	chicken	China	JS-15	2011
II	VII	JQ013870.1	chicken	China	JS-16	2011
II	VII	JQ013871.1	chicken	China	JS-17	2011
II	VII	JQ013873.1	chicken	China	JS-19	2011
II	VII	JQ013874.1	chicken	China	JS-20	2011
II	VII	JQ013876.1	chicken	China	JS-22	2011
II	VII	JQ013877.1	chicken	China	SD-01	2011
II	VII	JQ013878.1	chicken	China	SD-02	2011
II	VII	JQ013879.1	duck	China	JS-01	2010
II	VII	JQ015295.1	chicken	China	SDWF07	2011
II	VII	JQ015296.1	chicken	China	SD04	2011
II	VII	JQ015297.1	chicken	China	SDYT03	2011
II	VII	JQ319052.1	chicken	Venezuela	7	2009
II	VII	JQ697739	unidentified	Malaysia	1041-632	2009
II	VII	JQ894778.1	chicken	China	HBHD01	2012
II	VII	JX193074.1	egret	China	egret/Guangxi	2011
II	VII	JX193075.1	chicken	China	Guangxi14	2002
II	VII	JX193076.1	chicken	China	Guangxi15	2010
II	VII	JX244790.1	pigeon	China	ZQ/17	2000
II	VII	JX244791.1	pigeon	China	SD/54	2006
II	VII	JX244792.1	pigeon	China	SD/55	2006
II	VII	JX244806.1	pigeon	China	113/08	2008
II	VII	JX482550.1	seafowl	China	H12	2011
II	VII	JX519467.1	chicken	China	JSX1	2010
II	VII	JX840452.1	chicken	China	SD754	2012
II	VII	JX840453.1	chicken	China	SD755	2012
II	VII	JX840454.1	chicken	China	SD704	2012
II	VII	JX840455.1	chicken	China	SD758	2012
II	VII	KC020114.1	chicken	China	SDS672	2012
II	VII	KC292514.1	chicken	China	F72	2010
II	VII	KC292517.1	chicken	China	FH2	2010
II	VII	KC292519.1	chicken	China	F17	2010
II	VII	KC461214.1	chicken	China	TC/9	2011
II	VII	KC484655.1	chicken	Israel	Israel/998	2011
II	VII	KC489471.1	chicken	China	SD834/12	2012
II	VII	KC542892.1	chicken	China	Liaoning/01	2005
II	VII	KC542893.1	chicken	China	Liaoning/02	2005
II	VII	KC542894.1	chicken	China	Zhejiang/01	2006
II	VII	KC542895.1	chicken	China	Hebei/01	2006
II	VII	KC542896.1	chicken	China	Xinjiang/01	2007
II	VII	KC542897.1	chicken	China	Tianjin/01	2007
II	VII	KC542898.1	chicken	China	Tianjin/02	2007
II	VII	KC542899.1	chicken	China	Jilin/01	2008
II	VII	KC542900.1	chicken	China	Liaoning/01	2008
II	VII	KC542902.1	chicken	China	Beijing/01	2012
II	VII	KC542903.1	chicken	China	Beijing/02	2009
II	VII	KC542904.1	chicken	China	Shandong/01	2009
II	VII	KC542905.1	chicken	China	Liaoning/01	2009
II	VII	KC542906.1	chicken	China	Hebei/01	2010
II	VII	KC542907.1	chicken	China	Shandong/02	2010
II	VII	KC542908.1	chicken	China	Shandong/01	2011
II	VII	KC542909.1	chicken	China	Shandong/02	2011
II	VII	KC542910.1	chicken	China	Hebei/01	2011
II	VII	KC542911.1	chicken	China	Beijing/01	2009
II	VII	KC542912.1	chicken	China	Shandong/01	2012
II	VII	KC542914.1	chicken	China	Hebei/01	2012
II	VII	KC750149.1	duck	China	GD/SD	2006
II	VII	KC750150.1	duck	China	GD/SD	2006
II	VII	KC750154.1	duck	China	GD/JY	2008
II	VII	KC750155.1	duck	China	GD/YF	2009
II	VII	KC750156.1	duck	China	GD/SD	2009
II	VII	KC750157.1	duck	China	GD/SS	2010
II	VII	KC853019.1	crested ibis	China	Shaanxi	2006
II	VII	KF026013.1	chicken	Malaysia	UPM-IBS/002	2011
II	VII	KF055273.1	chicken	China	SD01	2013
II	VII	KF113339.1	chicken	Pakistan	Lahore/30	2011
II	VII	KF113341.1	chicken	Pakistan	Lahore /43	2011
II	VII	KF113342.1	chicken	Pakistan	Lahore/50	2011
II	VII	KF113343.1	chicken	Pakistan	Gujranwala/56	2011
II	VII	KF113344.1	chicken	Pakistan	Okara/103	2011
II	VII	KF113345.1	chicken	Pakistan	Khyber Pukhtun Khawa/117	2011
II	VII	KF113347.1	chicken	Pakistan	Khyber Pukhtun Khawa /119	2012
II	VII	KF113348.1	chicken	Pakistan	Khyber Pukhtun Khawa /162	2012
II	VII	KF113349.1	chicken	Pakistan	Kasure/191	2012
II	VII	KF113350.1	chicken	Pakistan	Lahore/200	2012
II	VII	KF113351.1	chicken	Pakistan	UniversityVetAnimalSci./211	2012
II	VII	KF208469.1	chicken	China	SD883	2013
II	VII	KF208470.1	chicken	China	SD889	2013
II	VII	KF306265.1	wildfowl	China	SF2	2010
II	VII	KF442615.1	chicken	South Africa	8100426	2008
II	VII	KF767105.1	lory	Indonesia	88-08989-523	1988
II	VII	KF771883.1	duck	China	LC	2012
II	VII	KF792018.1	chicken	Israel	1115 818	2011
II	VII	KF792019.1	chicken	Israel	KY50 826	2012
II	VII	KF792020.1	parrot	Israel	841 824	2012
II	VII	KF792021.1	chicken	Israel	BT/120 827	2013
II	VII	KF792022.1	pheasant	Israel	746 828	2013
II	VII	KF792023.1	turkey	Israel	832 497	2009
II	VII	KF935230.1	chicken	China	YT	2011
II	VII	KJ136258.1	chicken	China	JLJT	2012
II	VII	KJ136259.1	duck	China	JLQG	2013
II	VII	KJ136260.1	goose	China	JLCC	2012
II	VII	KJ136261.1	pigeon	China	JLDH	2013
II	VII	KJ184574.1	chicken	China	JS-04	2012
II	VII	KJ184575.1	chicken	China	JS-05	2012
II	VII	KJ184576.1	chicken	China	JS-06	2012
II	VII	KJ184577.1	chicken	China	JS-07	2012
II	VII	KJ184578.1	chicken	China	JS-08	2012
II	VII	KJ184581.1	chicken	China	JS-11	2012
II	VII	KJ184584.1	chicken	China	JS-14	2012
II	VII	KJ184586.1	chicken	China	JS-17	2012
II	VII	KJ184587.1	chicken	China	JS-18	2012
II	VII	KJ184588.1	chicken	China	JS-19	2012
II	VII	KJ184589.1	chicken	China	JS-20	2012
II	VII	KJ184590.1	chicken	China	JS-21	2012
II	VII	KJ184591.1	chicken	China	JS-22	2012
II	VII	KJ184592.1	chicken	China	JS-23	2012
II	VII	KJ184593.1	chicken	China	JS-24	2012
II	VII	KJ184594.1	chicken	China	SD-01	2012
II	VII	KJ184595.1	chicken	China	SD-02	2012
II	VII	KJ184596.1	chicken	China	SD-03	2012
II	VII	KJ184597.1	chicken	China	AH-02	2012
II	VII	KJ184598.1	chicken	China	HeN-01	2012
II	VII	KJ184599.1	chicken	China	JS-02	2012
II	VII	KJ184600.1	chicken	China	JS-03	2012
II	VII	KJ450977.1	chicken	China	Jiangxi/07	2009
II	VII	KJ450978.1	chicken	China	Ningxia/S006	2013
II	VII	KJ450979.1	chicken	China	ShanDong/024	2010
II	VII	KJ450980.1	chicken	Chian	Sichuan/1125	2013
II	VII	KJ525670.1	chicken	China	SD/SH1	2011
II	VII	KJ525676.1	goose	China	GD/GZ	2006
II	VII	KJ525677.1	goose	China	GD/GD	2008
II	VII	KJ525678.1	duck	China	SD/GM	2008
II	VII	KJ525679.1	duck	China	SD/DZ	2008
II	VII	KJ525680.1	duck	China	SD/LY	2009
II	VII	KJ525681.1	duck	China	GD/GDX	2006
II	VII	KJ525682.1	duck	China	GD/GDY	2006
II	VII	KJ525683.1	chicken	China	SX/SX1	2008
II	VII	KJ525684.1	chicken	China	SX/SX2	2008
II	VII	KJ525685.1	chicken	China	SD/YS	2006
II	VII	KJ525686.1	chicken	China	SD/YS	2010
II	VII	KJ525687.1	chicken	China	SD/XT	2009
II	VII	KJ525688.1	chicken	China	SD/YT	2011
II	VII	KJ525689.1	chicken	China	SD/ZJ	2012
II	VII	KJ525690.1	chicken	China	SD/YT	2013
II	VII	KJ525691.1	chicken	China	SD/YS1	2012
II	VII	KJ525693.1	chicken	China	SD/YG	2013
II	VII	KJ525694.1	chicken	China	SD/XT1	2012
II	VII	KJ525695.1	chicken	China	SD/XT	2011
II	VII	KJ525696.1	chicken	China	SD/WF	2012
II	VII	KJ525697.1	chicken	China	SD/LY2	2008
II	VII	KJ525698.1	chicken	China	SD/LY1	2008
II	VII	KJ525699.1	chicken	China	SD/LQ	2011
II	VII	KJ525702.1	chicken	China	SD/KD1	2008
II	VII	KJ525704.1	chicken	China	SD/HZ	2012
II	VII	KJ525705.1	chicken	China	SD/HZ	2011
II	VII	KJ525706.1	chicken	China	SD/DZ	2007
II	VII	KJ525707.1	chicken	China	SD/XT2	2012
II	VII	KJ525708.1	chicken	China	SD/CP	2012
II	VII	KJ525709.1	chicken	China	SD/BD	2010
II	VII	KJ525710.1	chicken	China	GD/ND	2008
II	VII	KJ525711.1	chicken	China	SD/YT	2012
II	VII	KJ525712.1	chicken	China	SD/MH10	2011
II	VII	KJ525713.1	chicken	China	SD/MH7	2011
II	VII	KJ525714.1	chicken	China	SD/MH5	2011
II	VII	KJ525715.1	chicken	China	SD/MH4	2011
II	VII	KJ525716.1	chicken	China	SD/MH	2009
II	VII	KJ525717.1	chicken	China	SD/MH	2008
II	VII	KJ525718.1	chicken	China	SD/CQ	2009
II	VII	KJ528559.1	goose	China	NA-1M	2014
II	VII	KJ567597.1	chicken	China	SDZB11	2013
II	VII	KJ600785.1	chicken	China	SD/128	2008
II	VII	KJ600786.1	duck	China	SD/134	2009
II	VII	KJ607169.1	goose	China	LHLJ/1	2006
II	VII	KJ607170.1	quail	China	LJS/101107	2010
II	VII	KJ782375.1	goose	China	GD-QY	1997
II	VII	KJ825877.1	chicken	China	Guangxi/L1	2011
II	VII	KJ825878.1	chicken	China	Guangxi/D2	2012
II	VII	KJ865694.1	chicken	Colombia	1326-13207	2009
II	VII	KJ865699.1	chicken	Colombia	1326-13563	2009
II	VII	KJ865700.1	chicken	Colombia	1326-13919	2009
II	VII	KJ865701.1	chicken	Colombia	1326-14301	2009
II	VII	KJ865702.1	chicken	Colombia	1326-14322	2009
II	VII	KJ865706.1	fighting rooster	Colombia	2077-26	2009
II	VII	KJ865707.1	chicken	Colombia	2420-06	2010
II	VII	KJ865713.1	chicken	Colombia	5728-17	2009
II	VII	KJ865715.1	chicken	Colombia	12129-14	2009
II	VII	KJ865717.1	chicken	Colombia	14402-17	2008
II	VII	KJ914673.1	chicken	Ukraine	Ivano-Frankivsk/58	2007
II	VII	KM016457.1	chicken	Israel	159	2014
II	VII	KM016458.1	chicken	Israel	160	2014
II	VII	KM016459.1	chicken	Israel	180	2014
II	VII	KM016460.1	chicken	Israel	189	2014
II	VII	KM016461.1	chicken	Israel	191	2014
II	VII	KM408752.1	goose	China	MHK-1	2010
II	VII	KM670337	chicken	Pakistan	SFR-611/13	2013
II	VII	KM885167.1	mallard	China	LGD/1	2005
II	VII	KM977903.1	duck	China	HB/1	2005
II	VII	KP064014.1	chicken	China	JS-21	2013
II	VII	KP064015.1	chicken	China	JS-22	2013
II	VII	KP064016.1	chicken	China	JS-23	2013
II	VII	KP064017.1	chicken	China	JS-24	2013
II	VII	KP064018.1	chicken	China	JS-27	2013
II	VII	KP064019.1	chicken	China	SD-25	2013
II	VII	KP064020.1	chicken	China	JS-30	2013
II	VII	KP189357.1	mallard	Russia	Adygea/12	2008
II	VII	KP719224.1	chicken	Libya	13VIR/7225-1	2013
II	VII	KP742770.1	Sheldrake duck	China	Guizhou/SS1	2014
II	VII	KP776462.1	chicken	Pakistan	AW-14	2014
II	VII	KP780878.1	chicken	Pakistan	Gujranwala/649	2013
II	VII	KP780879.1	chicken	Pakistan	Gakkhar/609	2013
II	VII	KR815908.1	turkey	South Africa	N2057	2013
II	VII	KR869091.1	chicken	China	GX117	2013
II	VII	KT381593.1	chicken	China	Guangdong/GM5	2013
II	VII	KT381594.1	duck	China	Guangdong/YF21	2014
II	VII	KT760568.1	chicken	China	Guizhou/1032	2012
II	VII	KT760569.1	goose	China	Yunnan/1200	2013
II	VII	KT804693.1	chicken	Israel	318/IS	2015
II	VII	KT889365.1	mink	China	mNDV-01-HLJ	2014
II	VII	KU140419.1	chicken	China	ck/LHLJ/1/06	2006
II	VII	KU175230	chicken	China	Guizhou/1031	2012
II	VII	KU175231	chicken	China	Guizhou/1032	2012
II	VII	KU175232	chicken	China	Guizhou/1176	2012
II	VII	KU175233	chicken	China	Yunnan/1200	2013
II	VII	KU200243.1	chicken	China	Jilin/LY02	2014
II	VII	KU200244.1	chicken	China	Jilin/CY01	2014
II	VII	KU200245.1	quail	China	Jilin/JY02	2015
II	VII	KU200246.1	chicken	China	Jilin/YJ05	2015
II	VII	KU200247.1	pigeon	China	Heilongjiang/TL03	2015
II	VII	KU200248.1	pigeon	China	Heilongjiang/LS03	2014
II	VII	KU200249.1	goose	China	Jilin/SP01	2014
II	VII	KU200250.1	goose	China	Jilin/DA05	2015
II	VII	KU200251.1	chicken	China	Heilongjiang/FY06	2015
II	VII	KU200252.1	goose	China	Jilin/TH01	2015
II	VII	KU200253.1	chicken	China	Jilin/YJ06	2015
II	VII	KU295450	chicken	Bulgaria	Juper	2006
II	VII	KU295451	chicken	Bulgaria	Moravitsa	2007
II	VII	KU295452	chicken	Bulgaria	Vidno	2007
II	VII	KU295453	chicken	Ukraine	Kharkiv/66	2007
II	VII	KU295454	chicken	Ukraine	Lyubotyn	2003
II	VII	KU295455	chicken	Ukraine	Bashtanivske/20-02	2013
II	VII	KU365650.1	chicken	Egypt	FU4/NLQP	2014
II	VII	KU365651.1	chicken	Egypt	FU8/NLQP	2014
II	VII	KU365652.1	chicken	Egypt	FU13/NLQP	2014
II	VII	KU365653.1	chicken	Egypt	FU5/NLQP	2014
II	VII	KU523524.2	chicken	Mozambique	466	2012
II	VII	KU523526.2	chicken	Mozambique	491	2012
II	VII	KU523528.2	chicken	Mozambique	658	2012
II	VII	KU523529.2	chicken	Mozambique	584	2013
II	VII	KU523530.2	chicken	Mozambique	1035	2013
II	VII	KU523531.2	chicken	Mozambique	494	2014
II	VII	KU523532.2	chicken	Mozambique	565	2014
II	VII	KU523533.2	chicken	Mozambique	622	2014
II	VII	KU710269	chicken	Bulgaria	Vodniantsi	2006
II	VII	KU710270	chicken	Bulgaria	Smolianovtsi	2007
II	VII	KU710271	chicken	Bulgaria	Kravoder	2007
II	VII	KU710272	chicken	Bulgaria	Liliashka Mogila	2008
II	VII	KU710273	chicken	Bulgaria	Kardam	2008
II	VII	KU710274	chicken	Bulgaria	Kazatsite	2008
II	VII	KU710275	chicken	Bulgaria	Vozhdovo	2009
II	VII	KU710276	chicken	Bulgaria	Mamarchevo	2009
II	VII	KU710277	pigeon	Ukraine	Simferopol/2-26	2011
II	VII	KU710278	chicken	Ukraine	Lypova Dolyna	2002
II	VII	KU710279	chicken	Ukraine	Lugansk	2003
II	VII	KU726619	mallard	Russia	Adygea/927	2007
II	VII	KU845252.1	duck	Pakistan	AW-123	2015
II	VII	KU885948.1	peacock	Pakistan	MZS-UVAS	2014
II	VII	KU933948.1	duck	China	Guizhou/ZY	2014
II	VII	KU933949.1	duck	China	Guizhou/SS2	2015
II	VII	KU933950.1	duck	China	Guizhou/TZ	2015
II	VII	KU933951.1	duck	China	Guizhou/JH	2015
II	VII	KX231366.1	chicken	Mozambique	1205	2011
II	VII	KX231367.1	chicken	Mozambique	475	2014
II	VII	KX231368.1	chicken	Mozambique	192A	2016
II	VII	U62620	chicken	Taiwan	unidentified	1995
II	VIII	AF048763	chicken	Malaysia	AF2240	1960
II	VIII	AY734534	chicken	Argentina	Trenque Lauquen	1970
II	VIII	FJ751918	chicken	China	QH1	1979
II	VIII	FJ751919	chicken	China	QH4	1985
II	VIII	JX012096.2	unidentified	Malaysia	AF2240-I	1960s
II	IX	AY508514	chicken	China	F48E9	1948
II	IX	FJ436302	chicken	China	F48E8	1946-1948
II	X	AY727881	duck	Argentina	32C/T.98	1998
II	X	AY727882	swan	Argentina	126C.00	2000
II	X a	EF564826	northern pintail	USA	US(OH)/87-486	1987
II	X a	FJ705468	mottled duck	USA	US(TX)/TX01-130	2001
II	X a	JN872171.1	turkey	USA	Minnesota/17531-3	2010
II	X a	KX857712	blue-winged teal	USA	ND/AI09-1756	2009
II	X a	KX857713	mallard	USA	MN/AI09-1832	2009
II	X a	KX857714	blue-winged teal	USA	ND/AI09-2902	2009
II	X a	KX857715	blue-winged teal	USA	ND/AI09-3678	2009
II	X a	KX857716	redhead	USA	ND/AI09-4117	2009
II	X a	KX857717	mallard	USA	MN/AI13-4156	2013
II	X b	EF564832	mallard	USA	US(OH) 86-233	1986
II	X b	FJ705464	mallard	USA	US(OH)/04-411	2004
II	X b	FJ705465	mallard	USA	US(MN)/03-632	2003
II	X b	FJ705466	mallard	USA	US(MN)/99-376	1999
II	X b	FJ705467	mallard	USA	US(MN)/MN00-32	2000
II	X b	FJ705469	mallard	USA	US(MN)/MN00-39	2000
II	X b	KX857718	American black duck	USA	MN/AI09-3836	2009
II	X b	KX857719	mallard	USA	MN/AI10-2806	2010
II	X b	KX857720	mallard	USA	MN/AI10-2962	2010
II	X b	KX857721	mallard	USA	MN/AI10-3434	2010
II	X b	KX857722	mallard	USA	MN/AI10-3462	2010
II	X b	KX857723	blue-winged teal	USA	MN/AI08-4957	2008
II	XI	HQ266602	chicken	Madagascar	MG/725	2008
II	XI	HQ266603	chicken	Madagascar	MG/1992	2008
II	XI	HQ266604	chicken	Madagascar	MG/Meola	2008
II	XI	HQ266605	chicken	Madagascar	MG/39/4	2008
II	XI	JX518875.1	chicken	Madagascar	MGBBS	2009
II	XI	JX518876.1	chicken	Madagascar	MGF003C	2010
II	XI	JX518877.1	chicken	Madagascar	MGF015C	2011
II	XI	JX518878.1	chicken	Madagascar	MGF082T	2010
II	XI	JX518879.1	chicken	Madagascar	MGF120T	2010
II	XI	JX518880.1	duck	Madagascar	MGF166	2010
II	XI	JX518881.1	chicken	Madagascar	MGF192C	2010
II	XI	JX518882.1	chicken	Madagascar	MGMNJ	2009
II	XI	JX518883.1	chicken	Madagascar	MGS1130T	2011
II	XI	JX518884.1	chicken	Madagascar	MGS1595T	2011
II	XII	JN627504	goose	China	GD/12	2011
II	XII	JN627507	goose	China	GD/1003	2010
II	XII	JN627508	goose	China	GD/450	2011
II	XII	JN800306	chicken	Peru	1918-03	2008
II	XII	KC551967.1	goose	China	Guangdong	2010
II	XII	KJ865695.1	chicken	Colombia	1326-13285	2009
II	XII	KJ865696.1	chicken	Colombia	1326-13286	2009
II	XII	KR732614.1	peacock	Peru	unidentified	2011
II	XII	KU594613.1	gamecock	Peru	Lima/40931	2004
II	XII	KU594614.1	gamecock	Peru	Lima/40785	2004
II	XII	KU594615.1	chicken	Peru	Apurimac/50009	2005
II	XII	KU594616.1	gamecock	Peru	Lurin/40871	2004
II	XII	KU594617.1	chicken	Peru	Piura/60087	2006
II	XII	KU594618.1	chicken	Peru	Arequipa/VFAR-81	2015
II	XIII	AY865652	Sterna albifrons	Russia	Astr/2755	2001
II	XIII	FJ772491	chicken	Burundi	4132-12	2008
II	XIII	FJ772494	chicken	Burundi	4132-20	2008
II	XIII	GU182323	chicken	Pakistan	SPVC/Karachi/43	2008
II	XIII	GU182331	chicken	Pakistan	SPVC/Karachi/33	2007
II	XIII	GU585905.1	chicken	Sweden	unidentified	1997
II	XIII	HQ589257.1	chicken	India	Bareilly	1997
II	XIII	JN682184.1	chicken	Pakistan	BYP/Lahore	2010
II	XIII	JN682186.1	chicken	Pakistan	CP/Islamabad1	2010
II	XIII	JN682187.1	chicken	Pakistan	BYP/Rawalpindi	2010
II	XIII	JN682188.1	chicken	Pakistan	CP/Attock	2010
II	XIII	JN682189.1	chicken	Pakistan	CP/Rawalpindi2	2010
II	XIII	JN682190.1	chicken	Pakistan	CP/Islamabad2	2010
II	XIII	JN682191.1	chicken	Pakistan	CP/Islamabad3	2010
II	XIII	JN682211.1	chicken	Pakistan	CP	2010
II	XIII	JN942034.1	ostrich	South Africa	45445-3	1995
II	XIII	JN942041.1	cockatoo	India	7847/ancestral	1982
II	XIII	JN942043.3	roller	Tanzania	47385-11	2010
II	XIII	JN942044.2	roller	Tanzania	47387-6	2010
II	XIII	JQ267579.1	chicken	Iran	EMM/7	2011
II	XIII	JQ267580.1	chicken	Iran	EMM/6	2011
II	XIII	JQ267581.1	chicken	Iran	EMM/5	2011
II	XIII	JQ267582.1	chicken	Iran	EMM/4	2010
II	XIII	JQ267583.1	chicken	Iran	EMM/3	2009
II	XIII	JQ267584.1	chicken	Iran	EMM/2	2008
II	XIII	JQ267585.1	chicken	Iran	EMM/1	2008
II	XIII	JQ517285.1	chicken	Pakistan	Pakistan/UDL8	2011
II	XIII	JX436341.1	chicken	Pakistan	MM15/Sheikhupura	2011
II	XIII	JX436344.1	chicken	Pakistan	MM14/Lahore	2010
II	XIII	KF113338.1	chicken	Pakistan	UniversityDiagnosticLab/12	2010
II	XIII	KF727980.1	chicken	India	Bareilly	2006
II	XIII	KF740478.1	Japanese quail	India	NDV2K35/TN	2003
II	XIII	KJ577585.1	chicken	India	Bareilly/01	2010
II	XIII	KM056344.1	chicken	India	ndv16/Godhra/03	2013
II	XIII	KM056345.1	chicken	India	ndv20/Navli/03	2013
II	XIII	KM056346.1	chicken	India	ndv26/navli/03	2013
II	XIII	KM056347.1	chicken	India	ndv32/vaherakhadi/04	2013
II	XIII	KM056348.1	chicken	India	ndv40/sarsa/04	2013
II	XIII	KM056349.1	chicken	India	ndv42/gopalpura/04	2013
II	XIII	KM056350.1	chicken	India	ndv52/Sarsa	---
II	XIII	KM056352.1	chicken	India	ndv54/Hyderabad	---
II	XIII	KP089979.1	chicken	India	Nagpur	2012
II	XIII	KT734765.1	chicken	India	Hajo	2014
II	XIII	KT734766.1	chicken	India	Pandu	2015
II	XIII	KT734767.1	chicken	India	Polashbari	2014
II	XIV	FJ772452	chicken	Nigeria	1377-8	2006
II	XIV	HF969131.1	chicken	Nigeria	NIE08-2117	2009
II	XIV	HF969133.1	chicken	Nigeria	NIE08-2159	2009
II	XIV	HF969136.1	chicken	Nigeria	NIE08-2194	2009
II	XIV	HF969139.1	chicken	Nigeria	NIE08-2280	2009
II	XIV	HF969141.1	chicken	Nigeria	NIE08-2359	2009
II	XIV	HF969142.1	chicken	Nigeria	NIE09-1596	2009
II	XIV	HF969143.1	chicken	Nigeria	NIE09-1597	2009
II	XIV	HF969144.1	chicken	Nigeria	NIE09-2009	2009
II	XIV	HF969145.1	chicken	Nigeria	NIE09-2014	2009
II	XIV	HF969146.1	chicken	Nigeria	NIE09-2017	2009
II	XIV	HF969149.1	chicken	Nigeria	NIE09-2041	2009
II	XIV	HF969150.1	chicken	Nigeria	NIE09-2044	2009
II	XIV	HF969151.1	chicken	Nigeria	NIE09-2053	2009
II	XIV	HF969155.1	chicken	Nigeria	NIE09-2087	2009
II	XIV	HF969157.1	chicken	Nigeria	NIE09-2166	2009
II	XIV	HF969161.1	chicken	Nigeria	NIE10-024	2011
II	XIV	HF969162.1	chicken	Nigeria	NIE10-032	2011
II	XIV	HF969163.1	chicken	Nigeria	NIE10-034	2011
II	XIV	HF969164.1	chicken	Nigeria	NIE10-041	2011
II	XIV	HF969165.1	chicken	Nigeria	NIE10-043	2011
II	XIV	HF969166.1	chicken	Nigeria	NIE10-076	2011
II	XIV	HF969167.1	turkey	Nigeria	NIE10-082	2011
II	XIV	HF969169.1	chicken	Nigeria	NIE10-150	2011
II	XIV	HF969170.1	chicken	Nigeria	NIE10-160	2011
II	XIV	HF969172.1	chicken	Nigeria	NIE10-258	2011
II	XIV	HF969173.1	chicken	Nigeria	NIE10-302	2011
II	XIV	HF969177.1	chicken	Nigeria	NIE10-409	2011
II	XIV	HF969178.1	chicken	Nigeria	NIE08-2270	2009
II	XIV	HF969186.1	chicken	Nigeria	NIE07-125	2007
II	XIV	HF969187.1	chicken	Nigeria	NIE08-0453	2008
II	XIV	HF969190.1	chicken	Nigeria	NIE08-2032	2009
II	XIV	HF969193.1	chicken	Nigeria	NIE08-2150	2009
II	XIV	HF969198.1	chicken	Nigeria	NIE08-2279	2009
II	XIV	HF969200.1	chicken	Nigeria	NIE08-2362	2009
II	XIV	HF969202.1	chicken	Nigeria	NIE09-2013	2009
II	XIV	HF969203.1	turkey	Nigeria	NIE09-2021	2009
II	XIV	HF969205.1	turkey	Nigeria	NIE09-2071	2009
II	XIV	HF969210.1	chicken	Nigeria	NIE10-139	2011
II	XIV	HF969211.1	chicken	Nigeria	NIE10-263	2011
II	XIV	HF969212.1	chicken	Nigeria	NIE10-318	2011
II	XIV	HF969213.1	chicken	Nigeria	NIE10-325	2011
II	XIV	HF969214.1	chicken	Nigeria	NIE10-333	2011
II	XIV	JF966386.1	chicken	Mali	ML029	2007
II	XIV	JN872165.1	chicken	Niger	VIR 1377-7	2006
II	XIV	JQ039386.1	chicken	Nigeria	VRD08-36	2008
II	XIV	JQ039390.1	chicken	Nigeria	VRD07-233	2007
II	XIV	JX546245.1	chicken	Benin	463MT	2009
II	XIV	KC568205.1	guinea fowl	Nigeria	NG-705/KD.TW.7C	2009
II	XIV	KC568206.1	guinea fowl	Nigeria	NG-706/JG.KZ.14T	2009
II	XIV	KC568209.1	chicken	Nigeria	NG-720/KD.TW.03T	2009
II	XIV	KT948996	duck	Nigeria	NG-695/KG.LOM.11-16	2009
II	XVI	JX119193.1	chicken	Dominican Republic	499-31	2008
II	XVI	JX186997.1	chicken	Dominican Republic	867	2008
II	XVI	JX915242.1	chicken	Dominican Republic	28138-4	1986
II	XVI	JX915243.1	chicken	Mexico	Queretaro/452/1947	1947
II	XVII	FJ772446	unidentified	Nigeria	913-1	2006
II	XVII	FJ772449.1	unidentified	Nigeria	913-33	2006
II	XVII	FJ772458.1	chicken	Burkina Faso	2415-361	2008
II	XVII	FJ772463.1	chicken	Burkina Faso	2415-580	2008
II	XVII	FJ772469.1	chicken	Niger	2602-348	2008
II	XVII	FJ772472.1	chicken	Niger	2602-468	2008
II	XVII	FJ772475	chicken	Niger	2602-605	2008
II	XVII	FJ772478.1	chicken	Cameroon	3490-149	2008
II	XVII	FJ772481	chicken	Niger	2602-625	2008
II	XVII	FJ772484.1	chicken	Cameroon	3490-147	2008
II	XVII	FJ772486.1	unidentified	Nigeria	3724-6	2008
II	XVII	HF969125.1	chicken	CAR	CAF09-014	2008
II	XVII	HF969128.1	unidentified	Nigeria	NIE07-216	2007
II	XVII	HF969129.1	chicken	Nigeria	NIE08-1363	2008
II	XVII	HF969130.1	guinea fowl	Nigeria	NIE08-2004	2009
II	XVII	HF969132.1	chicken	Nigeria	NIE08-2149	2009
II	XVII	HF969134.1	chicken	Nigeria	NIE08-2168	2009
II	XVII	HF969135.1	chicken	Nigeria	NIE08-2187	2009
II	XVII	HF969137.1	chicken	Nigeria	NIE08-2208	2009
II	XVII	HF969138.1	chicken	Nigeria	NIE08-2224	2009
II	XVII	HF969140.1	chicken	Nigeria	NIE08-2340	2009
II	XVII	HF969148.1	chicken	Nigeria	NIE09-2034	2009
II	XVII	HF969152.1	chicken	Nigeria	NIE09-2072	2009
II	XVII	HF969168.1	chicken	Nigeria	NIE10-124	2011
II	XVII	HF969171.1	chicken	Nigeria	NIE10-182	2011
II	XVII	HF969174.1	chicken	Nigeria	NIE10-304	2011
II	XVII	HF969175.1	chicken	Nigeria	NIE10-306	2011
II	XVII	HF969176.1	chicken	Nigeria	NIE10-310	2011
II	XVII	HF969180.1	unidentified	Cameroon	CAE08-318	2009
II	XVII	HF969182.1	chicken	Central African Republic	CAF09-016	2009
II	XVII	HF969184.1	chicken	Ivory Coast	CIV08-103	2007
II	XVII	HF969185.1	chicken	Ivory Coast	CIV08-104	2007
II	XVII	HF969188.1	chicken	Nigeria	NIE08-1365	2008
II	XVII	HF969191.1	chicken	Nigeria	NIE08-2042	2009
II	XVII	HF969192.1	chicken	Nigeria	NIE08-2119	2009
II	XVII	HF969194.1	chicken	Nigeria	NIE08-2199	2009
II	XVII	HF969195.1	chicken	Nigeria	NIE08-2247	2009
II	XVII	HF969196.1	chicken	Nigeria	NIE08-2261	2009
II	XVII	HF969197.1	chicken	Nigeria	NIE08-2267	2009
II	XVII	HF969199.1	chicken	Nigeria	NIE08-2349	2009
II	XVII	HF969204.1	chicken	Nigeria	NIE09-2028	2009
II	XVII	HF969207.1	unidentified	Nigeria	NIE09-2167	2009
II	XVII	HF969209.1	chicken	Nigeria	NIE10-123	2011
II	XVII	HF969215.1	chicken	Nigeria	NIE10-335	2011
II	XVII	JF966385.1	chicken	Mali	ML007	2008
II	XVII	JQ039392.1	unidentified	Nigeria	VRD07-733	2007
II	XVII	JQ039393.1	chicken	Nigeria	VRD07-141	2007
II	XVII	JQ039394.1	chicken	Nigeria	VRD07-410	2007
II	XVII	JX546247.1	chicken	Benin	488MT	2009
II	XVII	KC568204.1	pigeon	Nigeria	NG-688/KT.MSH.15C	2009
II	XVII	KC568208.1	chicken	Nigeria	NG-710/GM.PLBM.10-12T	2009
II	XVII	KF442614.1	chicken	Nigeria	228-7	2006
II	XVII	KU058680	chicken	Nigeria	Kudu-113	1992
II	XVIII	FJ772455	unidentified	Mauritania	1532/14	2006
II	XVIII	FJ772466	chicken	IvoryCoast	2601	2008
II	XVIII	HF969126.1	duck	Ivory Coast	CIV08-062	2006
II	XVIII	HF969179.1	chicken	Ivory Coast	CIV08-026	2007
II	XVIII	HF969216.1	chicken	Nigeria	NIE11-1286	2011
II	XVIII	HF969217.1	chicken	Nigeria	NIE10-171	2011
II	XVIII	HF969218.1	chicken	Ivory Coast	CIV08-042	2007
II	XVIII	HG326600.1	village weaver	Ivory Coast	CIV08-032	2006
II	XVIII	JF966387.1	chicken	Mali	ML008	2009
II	XVIII	JF966388.1	chicken	Mali	ML225	2008
II	XVIII	JF966389.1	guinea fowl	Mali	ML038	2007
II	XVIII	JN872157.1	Green Wood Hoope	unidentified	EasternHemisphere/5801-22	2010
II	XVIII	JN942101.1	finch	unidentified	EasternHemisphere/1409-12	2008
II	XVIII	JX518885.1	chicken	Mali	ML57051T	2010
II	XVIII	JX518886.1	chicken	Mali	ML57072T	2010
II	XVIII	JX546248.1	chicken	Togo	AKO18	2009
II	unidentified	JX393313.1	mosquito pool	Indonesia	JKT1997	1997
II	unidentified	KF767104.1	cockatoo	Indonesia	87-36724-524	1988
II	unidentified	KF767106.1	parrot	Indonesia	C300(19625)-520	1976
